# Supplementary material for: Comorbidity landscape of the Danish patient population affected by chromosome abnormalities
Source: Genet Med. 2019 Apr 25;21(11):2485–95. doi: 10.1038/s41436-019-0519-9 (PMC6831512; doi:10.1038/s41436-019-0519-9)
Supplement: Supplementary file 5 — Table S1 [file 41436_2019_519_MOESM5_ESM.xlsx]

## Sheet: Patau syndrome
Comorbidity ICD10 code	ICD10 code description	No. of patients	No. of controls	Relative Risk	Fisher's uncorrected p-value	FDR	Median age at first diagnosis (SD)
G40	Epilepsy	6	24	4.957	0.00358	0.018	14.36 (8.57)
G80	Cerebral palsy	5	4	21.243	3.61e-05	0.000181	12.99 (2.83)
H90	Conductive and sensorineural hearing loss	5	13	7.587	0.00169	0.00851	10.59 (16.65)
I47	Paroxysmal tachycardia	5	5	17.703	6.92e-05	0.000348	42.92 (20.44)
I49	Other cardiac arrhythmias	5	3	26.554	1.67e-05	8.4e-05	24.58 (19.18)
J00	Acute nasopharyngitis [common cold]	7	35	3.934	0.00487	0.0245	2.34 (4.49)
J15	Bacterial pneumonia. not elsewhere classified	8	12	12.256	2.84e-06	1.43e-05	11.48 (18.63)
J18	Pneumonia. organism unspecified	15	59	4.721	2.17e-06	1.09e-05	3.66 (19.93)
J96	Respiratory failure. not elsewhere classified	8	6	22.761	8.72e-08	4.39e-07	2.47 (18.15)
M41	Scoliosis	6	12	9.532	0.000185	0.000929	13.78 (13.98)
N39	Other disorders of urinary system	5	15	6.639	0.00282	0.0142	2.52 (27.03)
Q21	Congenital malformations of cardiac septa	17	12	24.511	7.25e-16	3.65e-15	0 (3.74)
Q25	Congenital malformations of great arteries	11	6	30.347	3.5e-11	1.76e-10	0 (0.59)
Q35	Cleft palate	8	2	53.108	1.55e-09	7.79e-09	0 (8.34)
Q37	Cleft palate with cleft lip	21	3	97.365	9.64e-26	4.85e-25	0 (0.78)
Q53	Undescended testicle	5	18	5.59	0.00541	0.0272	0 (1.25)
Q66	Congenital deformities of feet	9	12	13.617	3.09e-07	1.55e-06	0 (14.99)
Q69	Polydactyly	14	1	132.77	4.41e-18	2.22e-17	0 (2.25)
Q79	Congenital malformations of the musculoskeletal system. not elsewhere classified	8	1	79.662	3.23e-10	1.62e-09	0 (15.92)
Q89	Other congenital malformations. not elsewhere classified	12	1	115.068	2.02e-15	1.02e-14	0 (1.09)
Q99	Other chromosome abnormalities. not elsewhere classified	8	1	79.662	3.23e-10	1.62e-09	10.13 (16.34)

## Sheet: Edwards syndrome
Comorbidity ICD10 code	ICD10 code description	No. of patients	No. of controls	Relative Risk	Fisher's uncorrected p-value	FDR	Median age at first diagnosis (SD)
A41	Other septicaemia	5	19	5.425	0.00673	0.0325	5.69 (27.61)
G40	Epilepsy	10	52	3.753	0.00111	0.00538	13.38 (12.2)
G80	Cerebral palsy	6	12	9.738	0.000197	0.00095	8.95 (5.8)
G82	Paraplegia and tetraplegia	5	5	18.085	7.23e-05	0.000349	14.91 (6.03)
G91	Hydrocephalus	14	6	38.753	1.81e-14	8.73e-14	4.01 (13.52)
H50	Other strabismus	11	31	6.782	5.6e-06	2.7e-05	2.08 (3.39)
H54	Blindness and low vision	5	6	15.501	0.000127	0.000613	2.02 (7.3)
H65	Nonsuppurative otitis media	15	103	2.782	0.000951	0.00459	2.31 (7.75)
H91	Other hearing loss	10	33	5.851	4.69e-05	0.000226	3.69 (16.82)
J18	Pneumonia. organism unspecified	18	135	2.527	0.000761	0.00367	2.15 (17.09)
J96	Respiratory failure. not elsewhere classified	12	21	10.686	3.57e-08	1.72e-07	1.87 (10.97)
M41	Scoliosis	7	29	4.823	0.00208	0.01	11.53 (11.67)
Q03	Congenital hydrocephalus	9	2	60.282	1.12e-10	5.4e-10	0.76 (12.36)
Q04	Other congenital malformations of brain	6	5	21.099	6.65e-06	3.21e-05	0 (13.66)
Q20	Congenital malformations of cardiac chambers and connections	12	1	117.551	3.26e-15	1.57e-14	0 (2.58)
Q21	Congenital malformations of cardiac septa	66	34	34.619	3.86e-65	1.86e-64	0 (4.8)
Q22	Congenital malformations of pulmonary and tricuspid valves	7	7	18.085	2.26e-06	1.09e-05	0.04 (0.78)
Q23	Congenital malformations of aortic and mitral valves	5	5	18.085	7.23e-05	0.000349	0.24 (19.16)
Q24	Other congenital malformations of heart	18	10	31.237	2.6e-17	1.26e-16	0 (0.47)
Q25	Congenital malformations of great arteries	36	16	39.361	7.31e-36	3.52e-35	0 (0.72)
Q35	Cleft palate	6	4	25.319	3.16e-06	1.52e-05	0.57 (9.15)
Q37	Cleft palate with cleft lip	10	4	39.786	9.17e-11	4.42e-10	0 (0.08)
Q39	Congenital malformations of oesophagus	11	2	72.339	3.84e-13	1.85e-12	0 (0)
Q66	Congenital deformities of feet	12	49	4.702	4.87e-05	0.000235	0.44 (8.46)
Q79	Congenital malformations of the musculoskeletal system. not elsewhere classified	11	5	36.169	1.87e-11	9.04e-11	0 (13.21)
Q87	Other specified congenital malformation syndromes affecting multiple systems	6	4	25.319	3.16e-06	1.52e-05	1.27 (7.2)
Q89	Other congenital malformations. not elsewhere classified	26	7	61.036	1.9e-28	9.14e-28	0 (2.74)
Q90	Down's syndrome	9	4	36.169	1.33e-09	6.41e-09	11.99 (24.48)
Q99	Other chromosome abnormalities. not elsewhere classified	15	1	144.678	4.5e-19	2.17e-18	0.39 (6.05)

## Sheet: Down syndrome
Comorbidity ICD10 code	ICD10 code description	No. of patients	No. of controls	Relative Risk	Fisher's uncorrected p-value	FDR	Median age at first diagnosis (SD)
A04	Other bacterial intestinal infections	26	147	3.181	2.47e-06	8.18e-06	27.43 (24.21)
A08	Viral and other specified intestinal infections	98	568	3.034	3.7e-19	1.23e-18	4.61 (16.08)
A09	Diarrhoea and gastroenteritis of presumed infectious origin	267	1995	2.341	3.25e-33	1.07e-32	6.61 (19.75)
A38	Scarlet fever	13	25	9.39	5.13e-08	1.7e-07	4.07 (12.46)
A39	Meningococcal infection	11	39	5.232	6.11e-05	0.000202	4.23 (21.34)
A40	Streptococcal septicaemia	16	85	3.447	0.000106	0.000352	9.81 (27.6)
A41	Other septicaemia	174	770	3.958	4.36e-46	1.44e-45	47.7 (24.6)
A46	Erysipelas	111	632	3.086	4.9e-22	1.62e-21	46.44 (18.99)
A49	Bacterial infection of unspecified site	81	445	3.206	3.01e-17	9.97e-17	44.72 (22.93)
B01	Varicella [chickenpox]	32	107	5.329	2.65e-12	8.78e-12	3.24 (11.05)
B34	Viral infection of unspecified site	260	1797	2.531	3.02e-37	1e-36	1.95 (8.81)
B35	Dermatophytosis	21	76	4.983	4.5e-08	1.49e-07	17.71 (17.44)
B37	Candidiasis	52	278	3.313	5.39e-12	1.78e-11	31.81 (25.38)
B96	Other bacterial agents as the cause of diseases classified to other chapters	10	43	4.36	0.000494	0.00163	47.87 (22.79)
B97	Viral agents as the cause of diseases classified to other chapters	8	28	5.412	0.00057	0.00189	0.9 (11.56)
C62	Malignant neoplasm of testis	13	87	2.774	0.00294	0.00972	35.45 (10.24)
C91	Lymphoid leukaemia	22	89	4.457	1.16e-07	3.83e-07	8.32 (15.76)
C92	Myeloid leukaemia	20	47	7.629	2.23e-10	7.39e-10	2.86 (13.82)
C94	Other leukaemias of specified cell type	6	4	24.414	4.39e-06	1.45e-05	1.13 (3.28)
C95	Leukaemia of unspecified cell type	8	12	12.073	5.17e-06	1.71e-05	1.74 (14.2)
D10	Benign neoplasm of mouth and pharynx	22	191	2.089	0.00296	0.00981	39.35 (19.3)
D59	Acquired haemolytic anaemia	10	29	6.394	3.22e-05	0.000107	4.53 (17.92)
D61	Other aplastic anaemias	8	50	3.077	0.0126	0.0418	35.32 (23.9)
D69	Purpura and other haemorrhagic conditions	35	342	1.83	0.0015	0.00497	11.86 (21.85)
D72	Other disorders of white blood cells	12	64	3.488	0.00077	0.00255	7.38 (23.47)
D75	Other diseases of blood and blood-forming organs	36	79	8.065	2.86e-18	9.48e-18	36.51 (11.34)
E03	Other hypothyroidism	303	590	8.97	4.27e-156	1.41e-155	27.34 (20.33)
E05	Thyrotoxicosis [hyperthyroidism]	69	598	2.038	2.74e-07	9.09e-07	36.42 (16.34)
E06	Thyroiditis	34	141	4.298	8.34e-11	2.76e-10	15.61 (13.24)
E10	Insulin-dependent diabetes mellitus	91	902	1.777	9.27e-07	3.07e-06	42.33 (17.27)
E15	Nondiabetic hypoglycaemic coma	13	36	6.598	1.42e-06	4.7e-06	47.48 (11.96)
E16	Other disorders of pancreatic internal secretion	53	241	3.891	1.35e-14	4.48e-14	46.08 (18.88)
E64	Sequelae of malnutrition and other nutritional deficiencies	28	135	3.719	6.06e-08	2.01e-07	13.87 (20.72)
E86	Volume depletion	213	908	4.106	1.33e-58	4.4e-58	49.1 (26.02)
E87	Other disorders of fluid. electrolyte and acid-base balance	49	550	1.582	0.00303	0.01	47.86 (24.14)
F00	Dementia in Alzheimer's disease	116	73	27.572	1.52e-96	5.03e-96	56 (5.52)
F02	Dementia in other diseases classified elsewhere	14	26	9.688	1.12e-08	3.71e-08	56.38 (11.44)
F03	Unspecified dementia	87	170	8.974	4.02e-45	1.33e-44	57.74 (7.08)
F50	Eating disorders	26	112	4.167	2.56e-08	8.46e-08	2.38 (12.18)
F70	Mild mental retardation	47	56	14.685	6.23e-32	2.06e-31	47.05 (20.8)
F71	Moderate mental retardation	46	23	34.151	1.53e-41	5.08e-41	38.64 (20.32)
F72	Severe mental retardation	45	19	40.109	2.58e-42	8.53e-42	32.02 (19.04)
F73	Profound mental retardation	15	8	31.002	3.22e-14	1.07e-13	55.29 (20.38)
F78	Other mental retardation	13	9	24.414	1.07e-11	3.54e-11	54.36 (14.52)
F79	Unspecified mental retardation	562	87	111.569	0	0	21.43 (20.62)
F80	Specific developmental disorders of speech and language	10	45	4.17	0.000671	0.00222	9.49 (13.15)
F84	Pervasive developmental disorders	32	87	6.54	2.6e-14	8.6e-14	11.91 (14.47)
F89	Unspecified disorder of psychological development	5	9	10.463	0.000618	0.00205	35.18 (15)
F98	Other behavioural and emotional disorders with onset usually occurring in childhood and adolescence	26	183	2.559	7.29e-05	0.000241	1.8 (10.6)
G30	Alzheimer's disease	139	56	42.832	1.47e-129	4.86e-129	54.71 (6.98)
G31	Other degenerative diseases of nervous system. not elsewhere classified	15	72	3.822	6.43e-05	0.000213	52.55 (14.32)
G40	Epilepsy	643	1065	10.535	0	0	51.96 (18.2)
G41	Status epilepticus	17	63	4.905	1.11e-06	3.68e-06	50.49 (18.04)
G47	Sleep disorders	103	1136	1.595	1.37e-05	4.53e-05	20.04 (17.02)
G80	Cerebral palsy	62	131	8.323	4.27e-31	1.42e-30	10 (14.63)
G81	Hemiplegia	13	62	3.875	0.000183	0.000607	14.71 (15.61)
G82	Paraplegia and tetraplegia	17	145	2.15	0.00711	0.0235	27.04 (18.48)
G90	Disorders of autonomic nervous system	65	59	19.183	1.6e-48	5.3e-48	11.51 (24.19)
G96	Other disorders of central nervous system	54	381	2.511	1.57e-08	5.2e-08	48.38 (18.58)
H00	Hordeolum and chalazion	24	241	1.802	0.0101	0.0334	19.34 (14.49)
H01	Other inflammation of eyelid	50	104	8.47	1.32e-25	4.36e-25	33.13 (20.32)
H04	Disorders of lacrimal system	78	132	10.358	5.42e-44	1.79e-43	7.7 (16.51)
H10	Conjunctivitis	117	1285	1.6	3.09e-06	1.02e-05	17.51 (21.77)
H11	Other disorders of conjunctiva	25	208	2.169	0.000945	0.00313	47.84 (16.8)
H16	Keratitis	49	296	2.936	8.61e-10	2.85e-09	49.3 (13.71)
H17	Corneal scars and opacities	8	41	3.737	0.00455	0.0151	43.47 (16.78)
H18	Other disorders of cornea	124	147	14.729	3.47e-82	1.15e-81	42.69 (13.62)
H19	Disorders of sclera and cornea in diseases classified elsewhere	48	53	15.824	1.29e-33	4.27e-33	42.76 (11.25)
H25	Senile cataract	303	1600	3.311	6.03e-65	2e-64	51.99 (12.19)
H26	Other cataract	381	549	12.112	4.28e-232	1.42e-231	44.38 (14.72)
H27	Other disorders of lens	25	58	7.685	1.03e-12	3.42e-12	40.43 (17.08)
H31	Other disorders of choroid	6	21	5.549	0.00279	0.00923	40.46 (14.51)
H44	Disorders of globe	77	115	11.726	2.55e-46	8.44e-46	42.37 (16.55)
H47	Other disorders of optic [2nd] nerve and visual pathways	27	110	4.399	5.06e-09	1.67e-08	16.73 (19.05)
H50	Other strabismus	372	529	12.273	6.09e-228	2.02e-227	8.98 (18.61)
H52	Disorders of refraction and accommodation	848	832	17.774	0	0	11.35 (18.41)
H53	Visual disturbances	68	452	2.656	2.37e-11	7.86e-11	11.85 (20.67)
H54	Blindness and low vision	66	115	10.072	7.24e-37	2.4e-36	23.75 (22.6)
H55	Nystagmus and other irregular eye movements	117	29	68.593	8.37e-120	2.77e-119	9.82 (17.47)
H57	Other disorders of eye and adnexa	82	387	3.73	6.85e-21	2.27e-20	6.04 (19.12)
H59	Postprocedural disorders of eye and adnexa. not elsewhere classified	10	18	10.096	1.15e-06	3.81e-06	45.38 (14.18)
H60	Otitis externa	79	312	4.457	3.02e-24	9.99e-24	32.76 (16.64)
H61	Other disorders of external ear	177	145	21.261	4.17e-135	1.38e-134	31.18 (17.83)
H62	Disorders of external ear in diseases classified elsewhere	6	15	7.629	0.000676	0.00224	28.32 (22.29)
H65	Nonsuppurative otitis media	692	1265	9.546	0	0	5.62 (11.91)
H66	Suppurative and unspecified otitis media	248	1228	3.533	1.54e-57	5.09e-57	9.18 (14.72)
H68	Eustachian salpingitis and obstruction	92	85	18.858	1.12e-67	3.71e-67	9.75 (13.73)
H71	Cholesteatoma of middle ear	52	125	7.335	2.84e-24	9.4e-24	29.45 (15.23)
H72	Perforation of tympanic membrane	69	352	3.458	2.59e-16	8.59e-16	13.91 (12.29)
H74	Other disorders of middle ear and mastoid	21	44	8.526	1.47e-11	4.86e-11	32.46 (16.07)
H90	Conductive and sensorineural hearing loss	363	865	7.33	4.76e-165	1.58e-164	23.28 (19.89)
H91	Other hearing loss	401	1790	3.914	6.14e-106	2.03e-105	38.27 (21.33)
H94	Other disorders of ear in diseases classified elsewhere	8	45	3.412	0.00739	0.0245	30.78 (15.29)
I08	Multiple valve diseases	6	11	10.173	0.000186	0.000616	24.35 (9.87)
I26	Pulmonary embolism	29	305	1.71	0.00896	0.0297	42.49 (16.28)
I27	Other pulmonary heart diseases	75	81	16.163	3.5e-52	1.16e-51	21.43 (21.65)
I31	Other diseases of pericardium	15	49	5.58	1.26e-06	4.19e-06	29.56 (24.77)
I33	Acute and subacute endocarditis	22	46	8.534	4.68e-12	1.55e-11	17.4 (20.89)
I34	Nonrheumatic mitral valve disorders	55	200	4.859	1.11e-18	3.67e-18	25.02 (19.39)
I35	Nonrheumatic aortic valve disorders	62	391	2.803	2.64e-11	8.76e-11	47.78 (19.09)
I36	Nonrheumatic tricuspid valve disorders	9	16	10.258	3.69e-06	1.22e-05	36.48 (18.95)
I37	Pulmonary valve disorders	5	9	10.463	0.000618	0.00205	14.71 (16.43)
I38	Endocarditis. valve unspecified	5	17	5.813	0.00566	0.0187	19.45 (16.29)
I39	Endocarditis and heart valve disorders in diseases classified elsewhere	7	11	11.626	2.56e-05	8.47e-05	12.21 (19.58)
I44	Atrioventricular and left bundle-branch block	35	173	3.608	2.55e-09	8.44e-09	23.05 (20.34)
I45	Other conduction disorders	37	163	4.041	5.59e-11	1.85e-10	50.63 (16.57)
I46	Cardiac arrest	42	238	3.138	2.58e-09	8.55e-09	45.77 (25.07)
I49	Other cardiac arrhythmias	51	577	1.569	0.00293	0.00971	50.9 (14.74)
I50	Heart failure	163	852	3.353	1.47e-35	4.88e-35	40.37 (23.9)
I51	Complications and ill-defined descriptions of heart disease	29	147	3.535	9.08e-08	3.01e-07	18.53 (20.81)
I61	Intracerebral haemorrhage	25	224	2.015	0.00237	0.00786	53.64 (20.66)
I80	Phlebitis and thrombophlebitis	92	703	2.304	9.12e-12	3.02e-11	51.49 (13.84)
I82	Other venous embolism and thrombosis	16	139	2.118	0.0103	0.034	43.71 (11.19)
I87	Other disorders of veins	12	94	2.386	0.0124	0.0409	52.88 (14.91)
I95	Hypotension	20	154	2.363	0.00127	0.00422	55.1 (13.02)
I97	Postprocedural disorders of circulatory system. not elsewhere classified	7	35	3.875	0.00693	0.0229	0.3 (1.03)
I99	Other and unspecified disorders of circulatory system	10	71	2.664	0.0121	0.0401	59.94 (10.68)
J00	Acute nasopharyngitis [common cold]	224	851	4.605	3.03e-69	1e-68	1.46 (5.31)
J02	Acute pharyngitis	28	208	2.42	9.12e-05	0.000302	3.73 (13.56)
J03	Acute tonsillitis	179	1422	2.206	5.05e-20	1.67e-19	5.81 (11.57)
J04	Acute laryngitis and tracheitis	26	139	3.363	9.93e-07	3.29e-06	5.12 (19.34)
J05	Acute obstructive laryngitis [croup] and epiglottitis	254	916	4.849	1.59e-82	5.26e-82	2.63 (6.26)
J06	Acute upper respiratory infections of multiple and unspecified sites	108	523	3.628	2.83e-26	9.36e-26	3.09 (15.02)
J10	Influenza due to other identified influenza virus	13	41	5.813	4.64e-06	1.54e-05	6.68 (19.82)
J12	Viral pneumonia. not elsewhere classified	141	358	6.898	4.52e-61	1.5e-60	0.93 (4.51)
J13	Pneumonia due to Streptococcus pneumoniae	30	134	4.004	4.62e-09	1.53e-08	1.9 (14.7)
J14	Pneumonia due to Haemophilus influenzae	53	91	10.236	3.93e-30	1.3e-29	1.94 (14.38)
J15	Bacterial pneumonia. not elsewhere classified	329	844	6.81	1e-141	3.32e-141	40.88 (24.92)
J16	Pneumonia due to other infectious organisms. not elsewhere classified	20	34	10.463	2.45e-12	8.1e-12	24.24 (23.69)
J17	Pneumonia in diseases classified elsewhere	12	25	8.719	3.27e-07	1.08e-06	1.17 (8.55)
J18	Pneumonia. organism unspecified	1045	3190	5.716	0	0	28.75 (24.83)
J20	Acute bronchitis	249	1311	3.323	1.7e-53	5.63e-53	1.69 (15.25)
J21	Acute bronchiolitis	40	162	4.386	1e-12	3.31e-12	1.27 (8.71)
J22	Unspecified acute lower respiratory infection	30	100	5.353	1.18e-11	3.91e-11	41.33 (21.31)
J35	Chronic diseases of tonsils and adenoids	447	2089	3.738	1.29e-112	4.27e-112	5.48 (7.07)
J39	Other diseases of upper respiratory tract	37	117	5.616	1.29e-14	4.27e-14	2.46 (10.29)
J40	Bronchitis. not specified as acute or chronic	17	88	3.527	4.95e-05	0.000164	2.84 (17.07)
J69	Pneumonitis due to solids and liquids	93	91	17.818	6.12e-67	2.03e-66	54.44 (17.51)
J81	Pulmonary oedema	19	79	4.36	1.17e-06	3.89e-06	51.91 (18.69)
J85	Abscess of lung and mediastinum	11	35	5.813	2.67e-05	8.83e-05	48.28 (21.14)
J86	Pyothorax	30	80	6.674	1.1e-13	3.63e-13	47.99 (16.08)
J90	Pleural effusion. not elsewhere classified	23	154	2.7	9.53e-05	0.000316	40.74 (20.81)
J94	Other pleural conditions	16	65	4.492	6.23e-06	2.06e-05	0.34 (21.62)
J95	Postprocedural respiratory disorders. not elsewhere classified	10	41	4.567	0.000357	0.00118	47 (19.77)
J96	Respiratory failure. not elsewhere classified	256	753	5.944	4.54e-99	1.5e-98	34.54 (25.18)
J98	Other respiratory disorders	80	285	4.939	5.56e-27	1.84e-26	2.71 (20.35)
K00	Disorders of tooth development and eruption	128	395	5.681	6.66e-48	2.21e-47	16.56 (9.25)
K01	Embedded and impacted teeth	59	288	3.621	6.83e-15	2.26e-14	16.7 (11.93)
K02	Dental caries	358	333	18.744	9.8e-263	3.25e-262	30.88 (18.09)
K03	Other diseases of hard tissues of teeth	28	90	5.557	2.78e-11	9.2e-11	23.66 (13.27)
K04	Diseases of pulp and periapical tissues	68	370	3.243	6.76e-15	2.24e-14	36.29 (15.38)
K05	Gingivitis and periodontal diseases	118	263	7.861	5.33e-56	1.77e-55	38.3 (14.06)
K07	Dentofacial anomalies [including malocclusion]	75	721	1.836	3e-06	9.94e-06	15.84 (8.02)
K08	Other disorders of teeth and supporting structures	99	288	6.034	4.09e-39	1.36e-38	41.2 (17.92)
K12	Stomatitis and related lesions	39	194	3.577	3.8e-10	1.26e-09	5.63 (20.06)
K13	Other diseases of lip and oral mucosa	29	147	3.535	9.08e-08	3.01e-07	48.84 (18.89)
K14	Diseases of tongue	12	56	3.977	0.00027	0.000893	33.18 (18.78)
K20	Oesophagitis	30	331	1.628	0.0141	0.0467	42.64 (20.99)
K22	Other diseases of oesophagus	41	293	2.491	1.06e-06	3.5e-06	47.7 (19.97)
K31	Other diseases of stomach and duodenum	19	112	3.087	8.66e-05	0.000287	26.28 (21.08)
K43	Ventral hernia	69	455	2.677	1.24e-11	4.1e-11	40.5 (18.6)
K45	Other abdominal hernia	21	123	3.094	3.48e-05	0.000115	29.56 (16.47)
K46	Unspecified abdominal hernia	13	45	5.307	1.08e-05	3.57e-05	34.56 (19.65)
K52	Other noninfective gastroenteritis and colitis	72	755	1.684	6.26e-05	0.000207	35.56 (21.42)
K59	Other functional intestinal disorders	259	2255	2.01	2.15e-23	7.13e-23	19.76 (24.02)
K73	Chronic hepatitis. not elsewhere classified	9	48	3.559	0.00339	0.0112	40.22 (12)
K83	Other diseases of biliary tract	19	150	2.31	0.00214	0.0071	45 (20.78)
K90	Intestinal malabsorption	127	165	13.447	8.65e-81	2.86e-80	18.49 (19.41)
K92	Other diseases of digestive system	64	558	2.028	8.73e-07	2.89e-06	49.83 (19.79)
L01	Impetigo	31	179	3.1	4.21e-07	1.4e-06	6.57 (12)
L02	Cutaneous abscess. furuncle and carbuncle	147	1381	1.868	1.6e-11	5.29e-11	29.83 (17.86)
L03	Cellulitis	111	746	2.615	2.69e-17	8.91e-17	21.83 (19.83)
L08	Other local infections of skin and subcutaneous tissue	70	726	1.703	5.78e-05	0.000191	19.48 (19.68)
L21	Seborrhoeic dermatitis	15	104	2.657	0.00199	0.0066	25.85 (16.56)
L52	Erythema nodosum	13	47	5.086	1.6e-05	5.29e-05	9.47 (8.67)
L63	Alopecia areata	11	37	5.507	4.09e-05	0.000135	8.58 (9.67)
L65	Other nonscarring hair loss	6	12	9.39	0.000266	0.000881	14.51 (15.37)
L73	Other follicular disorders	44	150	5.197	4.25e-16	1.41e-15	20.39 (10.76)
L89	Decubitus ulcer	41	150	4.851	3.08e-14	1.02e-13	58.89 (9.25)
L98	Other disorders of skin and subcutaneous tissue. not elsewhere classified	31	310	1.794	0.00367	0.0122	34.23 (22.44)
M10	Gout	51	335	2.699	4.89e-09	1.62e-08	46.69 (11.64)
M20	Acquired deformities of fingers and toes	136	991	2.408	3.21e-18	1.06e-17	43.67 (15.27)
M21	Other acquired deformities of limbs	167	604	4.843	3.41e-54	1.13e-53	15.51 (17.87)
M35	Other systemic involvement of connective tissue	69	504	2.417	6.44e-10	2.13e-09	4.5 (13.62)
M41	Scoliosis	69	408	2.985	1.46e-13	4.83e-13	14.83 (15.13)
M91	Juvenile osteochondrosis of hip and pelvis	16	42	6.894	4.85e-08	1.61e-07	9.97 (15.52)
N04	Nephrotic syndrome	8	44	3.488	0.00658	0.0218	44.21 (10.95)
N18	Chronic renal failure	48	437	1.951	5.06e-05	0.000168	43.64 (14.37)
N19	Unspecified renal failure	24	194	2.236	0.000825	0.00273	43.48 (16.21)
N28	Other disorders of kidney and ureter. not elsewhere classified	11	84	2.462	0.0138	0.0458	51.43 (15)
N30	Cystitis	190	1856	1.794	4.14e-13	1.37e-12	51.56 (19.75)
N31	Neuromuscular dysfunction of bladder. not elsewhere classified	20	189	1.927	0.0101	0.0336	44.35 (22.06)
N35	Urethral stricture	40	138	5.144	1.25e-14	4.15e-14	50.11 (14.58)
N39	Other disorders of urinary system	137	1495	1.609	3.33e-07	1.1e-06	49.52 (21.49)
N47	Redundant prepuce. phimosis and paraphimosis	143	997	2.516	1.32e-20	4.38e-20	22.46 (19.9)
Q02	Microcephaly	5	8	11.626	0.000416	0.00138	1.02 (15.5)
Q10	Congenital malformations of eyelid. lacrimal apparatus and orbit	31	47	11.626	2.17e-19	7.18e-19	6.55 (7.38)
Q12	Congenital lens malformations	65	24	46.039	2.58e-62	8.56e-62	23.81 (17.52)
Q13	Congenital malformations of anterior segment of eye	12	29	7.557	1.14e-06	3.78e-06	4.68 (19.79)
Q14	Congenital malformations of posterior segment of eye	8	21	7.134	0.000114	0.000376	14.22 (13.79)
Q16	Congenital malformations of ear causing impairment of hearing	18	24	13.254	1.58e-12	5.22e-12	28.97 (17.54)
Q20	Congenital malformations of cardiac chambers and connections	54	23	39.964	2.07e-50	6.86e-50	1.29 (9.85)
Q21	Congenital malformations of cardiac septa	931	259	62.512	0	0	1.78 (14.54)
Q22	Congenital malformations of pulmonary and tricuspid valves	43	39	19.183	1.36e-32	4.49e-32	0.54 (13.1)
Q23	Congenital malformations of aortic and mitral valves	90	67	23.337	2.28e-71	7.55e-71	8.82 (13.24)
Q24	Other congenital malformations of heart	179	78	39.734	8.56e-164	2.83e-163	1.09 (14.2)
Q25	Congenital malformations of great arteries	240	126	33.093	6.87e-210	2.28e-209	0.12 (8.36)
Q26	Congenital malformations of great veins	10	17	10.657	7.77e-07	2.57e-06	0.89 (13.23)
Q31	Congenital malformations of larynx	22	25	15.427	5.24e-16	1.73e-15	0.43 (10.38)
Q32	Congenital malformations of trachea and bronchus	9	10	15.853	2.25e-07	7.44e-07	1.16 (4.58)
Q33	Congenital malformations of lung	5	13	7.474	0.00221	0.0073	1.36 (6.51)
Q35	Cleft palate	12	44	5.038	3.78e-05	0.000125	3.8 (13.86)
Q38	Other congenital malformations of tongue. mouth and pharynx	14	86	3.007	0.00101	0.00333	7.07 (14.06)
Q39	Congenital malformations of oesophagus	10	6	27.404	1.28e-09	4.24e-09	5.96 (7.48)
Q40	Other congenital malformations of upper alimentary tract	13	73	3.299	0.000724	0.0024	5.19 (10.81)
Q41	Congenital absence. atresia and stenosis of small intestine	41	7	91.554	5.04e-45	1.67e-44	0 (3.01)
Q42	Congenital absence. atresia and stenosis of large intestine	13	6	34.878	6.8e-13	2.25e-12	1.24 (8.76)
Q43	Other congenital malformations of intestine	42	38	19.227	6.75e-32	2.23e-31	1.55 (9.99)
Q45	Other congenital malformations of digestive system	10	6	27.404	1.28e-09	4.24e-09	0 (2.94)
Q53	Undescended testicle	92	528	3.066	2.59e-18	8.56e-18	7.73 (11.79)
Q55	Other congenital malformations of male genital organs	14	53	4.844	1.19e-05	3.93e-05	6.73 (10.89)
Q62	Congenital obstructive defects of renal pelvis and congenital malformations of ureter	14	95	2.725	0.00232	0.00768	0.86 (12.87)
Q64	Other congenital malformations of urinary system	7	36	3.771	0.0079	0.0262	8.57 (18.2)
Q65	Congenital deformities of hip	67	378	3.129	4.78e-14	1.58e-13	12.43 (15.11)
Q66	Congenital deformities of feet	220	483	7.963	7.23e-105	2.4e-104	12 (14.06)
Q70	Syndactyly	9	39	4.36	0.000979	0.00324	1.74 (17.85)
Q74	Other congenital malformations of limb(s)	20	92	3.938	2.4e-06	7.94e-06	9.58 (10.79)
Q79	Congenital malformations of the musculoskeletal system. not elsewhere classified	11	53	3.875	0.000606	0.00201	4.58 (18.16)
Q87	Other specified congenital malformation syndromes affecting multiple systems	15	85	3.244	0.000319	0.00106	6.54 (15.44)
Q89	Other congenital malformations. not elsewhere classified	35	61	10.126	3.01e-20	9.97e-20	0 (8.82)
Q91	Edwards' syndrome and Patau's syndrome	10	2	63.942	1.29e-11	4.28e-11	1.65 (24.45)
Q92	Other trisomies and partial trisomies of the autosomes. not elsewhere classified	22	2	133.698	3.28e-26	1.09e-25	6.07 (20.08)
Q93	Monosomies and deletions from the autosomes. not elsewhere classified	12	9	22.671	1.17e-10	3.88e-10	7.21 (19.33)
Q96	Turner's syndrome	8	10	14.268	1.98e-06	6.56e-06	12.69 (5.74)
Q98	Other sex chromosome abnormalities. male phenotype. not elsewhere classified	5	16	6.155	0.00457	0.0151	11.12 (20.4)
Q99	Other chromosome abnormalities. not elsewhere classified	36	27	23.044	2.58e-29	8.55e-29	16.79 (19.46)

## Sheet: Klinefelter syndrome
Comorbidity ICD10 code	ICD10 code description	No. of patients	No. of controls	Relative Risk	Fisher's uncorrected p-value	FDR	Median age at first diagnosis (SD)
A08	Viral and other specified intestinal infections	17	81	3.556	4.33e-05	0.000262	21.55 (23.4)
A46	Erysipelas	38	158	3.974	3.46e-11	2.09e-10	50.77 (14.25)
B34	Viral infection of unspecified site	31	283	1.825	0.00264	0.0159	4.02 (19.15)
D68	Other coagulation defects	9	38	4.154	0.00132	0.00797	42.97 (9.44)
D75	Other diseases of blood and blood-forming organs	6	5	18.901	1.34e-05	8.1e-05	36.4 (14.25)
E10	Insulin-dependent diabetes mellitus	32	205	2.595	6.81e-06	4.12e-05	48.31 (15.24)
E11	Non-insulin-dependent diabetes mellitus	71	354	3.286	3.1e-16	1.87e-15	50.46 (13.97)
E14	Unspecified diabetes mellitus	27	90	4.985	4.37e-10	2.64e-09	53.58 (16.7)
E23	Hypofunction and other disorders of pituitary gland	11	24	7.777	2.69e-06	1.62e-05	44.67 (14.33)
E29	Testicular dysfunction	111	21	82.478	8.38e-118	5.06e-117	36.45 (12.95)
E34	Other endocrine disorders	11	51	3.739	0.000781	0.00472	18.85 (18.94)
E66	Obesity	70	255	4.493	2.42e-22	1.46e-21	43.6 (17.06)
E78	Disorders of lipoprotein metabolism and other lipidaemias	38	373	1.689	0.00299	0.018	53.74 (12.25)
F10	Mental and behavioural disorders due to use of alcohol	68	637	1.752	2.15e-05	0.00013	28.99 (14.4)
F20	Schizophrenia	12	34	6.018	8.31e-06	5.02e-05	45.66 (15.01)
F43	Reaction to severe stress. and adjustment disorders	11	72	2.663	0.00824	0.0498	27.39 (15.18)
F70	Mild mental retardation	7	11	10.801	3.89e-05	0.000235	18.6 (16.73)
F79	Unspecified mental retardation	10	24	7.128	1.49e-05	9e-05	24.84 (16.28)
F99	Mental disorder. not otherwise specified	7	26	4.8	0.00244	0.0147	31.27 (17.66)
G25	Other extrapyramidal and movement disorders	8	16	8.577	3.95e-05	0.000239	40.57 (14.28)
G40	Epilepsy	54	268	3.312	1.13e-12	6.82e-12	25.08 (18.93)
G43	Migraine	22	105	3.515	3.49e-06	2.11e-05	23.74 (15.77)
G44	Other headache syndromes	19	114	2.818	0.000236	0.00143	36.85 (10.49)
G47	Sleep disorders	42	303	2.292	4.02e-06	2.43e-05	46.03 (11.83)
G56	Mononeuropathies of upper limb	38	251	2.507	1.84e-06	1.11e-05	43.47 (11.82)
H25	Senile cataract	29	229	2.113	0.000482	0.00291	64.2 (11.53)
I26	Pulmonary embolism	16	66	4.111	1.59e-05	9.63e-05	45.16 (11.46)
I48	Atrial fibrillation and flutter	32	289	1.844	0.00195	0.0118	55.71 (14.21)
I51	Complications and ill-defined descriptions of heart disease	8	37	3.837	0.00393	0.0238	41.07 (17.28)
I70	Atherosclerosis	20	85	3.956	2.12e-06	1.28e-05	57.16 (11.38)
I73	Other peripheral vascular diseases	14	95	2.531	0.00412	0.0249	60.19 (10.1)
I80	Phlebitis and thrombophlebitis	42	163	4.248	4.56e-13	2.75e-12	44.09 (13.14)
I82	Other venous embolism and thrombosis	10	35	4.95	0.000203	0.00123	40.16 (10.82)
I83	Varicose veins of lower extremities	55	161	5.6	2.29e-21	1.38e-20	44.13 (13.28)
I87	Other disorders of veins	17	14	19.441	9.86e-14	5.95e-13	52.62 (11.7)
I89	Other noninfective disorders of lymphatic vessels and lymph nodes	6	17	6.3	0.00161	0.00971	37.22 (10.03)
J15	Bacterial pneumonia. not elsewhere classified	29	175	2.762	6.66e-06	4.02e-05	51.9 (27.47)
J18	Pneumonia. organism unspecified	73	641	1.867	1.29e-06	7.81e-06	34.24 (24.9)
J42	Unspecified chronic bronchitis	9	43	3.682	0.00275	0.0166	54.82 (6.97)
J44	Other chronic obstructive pulmonary disease	38	235	2.677	4.39e-07	2.65e-06	56.15 (15.51)
J45	Asthma	79	609	2.125	3.02e-09	1.82e-08	17.87 (18.99)
J96	Respiratory failure. not elsewhere classified	21	179	1.98	0.00611	0.0369	52 (15.15)
J98	Other respiratory disorders	11	49	3.888	0.000585	0.00353	40.53 (22.7)
K00	Disorders of tooth development and eruption	19	76	4.208	1.77e-06	1.07e-05	16.12 (3.98)
K02	Dental caries	27	81	5.532	6.17e-11	3.72e-10	26 (11.52)
K04	Diseases of pulp and periapical tissues	13	65	3.437	0.000504	0.00304	36.53 (13.43)
K05	Gingivitis and periodontal diseases	14	59	4.05	6.53e-05	0.000395	37.62 (16.65)
K07	Dentofacial anomalies [including malocclusion]	32	122	4.347	1.95e-10	1.18e-09	18.75 (6.37)
K20	Oesophagitis	14	83	2.893	0.00136	0.00823	44.9 (14.91)
K21	Gastro-oesophageal reflux disease	31	280	1.845	0.00228	0.0137	41.56 (12.82)
K25	Gastric ulcer	17	84	3.431	6.44e-05	0.000389	47.39 (11.49)
K29	Gastritis and duodenitis	30	246	2.033	0.00068	0.00411	48.46 (13.13)
K30	Dyspepsia	26	227	1.919	0.0033	0.0199	41.13 (13.36)
K59	Other functional intestinal disorders	48	374	2.117	5.62e-06	3.39e-05	37.75 (21.76)
K80	Cholelithiasis	42	201	3.449	1.48e-10	8.93e-10	43.7 (14.21)
K81	Cholecystitis	10	44	3.96	0.000949	0.00573	41.04 (15.46)
K92	Other diseases of digestive system	20	142	2.379	0.00112	0.00674	37.82 (14.55)
L02	Cutaneous abscess. furuncle and carbuncle	40	368	1.8	0.000785	0.00474	38.41 (14.26)
L50	Urticaria	16	123	2.221	0.00668	0.0403	29.73 (16.02)
L70	Acne	6	24	4.536	0.00669	0.0404	23.18 (11.04)
L97	Ulcer of lower limb. not elsewhere classified	18	42	7.159	4.17e-09	2.52e-08	55.16 (9.85)
M17	Gonarthrosis [arthrosis of knee]	42	314	2.212	8.86e-06	5.35e-05	55.19 (10.99)
M20	Acquired deformities of fingers and toes	17	87	3.314	9.4e-05	0.000568	28.7 (11.93)
M21	Other acquired deformities of limbs	21	82	4.294	3.63e-07	2.19e-06	27.78 (18.82)
M41	Scoliosis	18	64	4.736	7.89e-07	4.76e-06	15.48 (7.6)
M54	Dorsalgia	86	851	1.654	1.16e-05	7.02e-05	35.62 (13.85)
M62	Other disorders of muscle	41	381	1.781	0.000811	0.0049	38.8 (15.58)
M65	Synovitis and tenosynovitis	30	294	1.702	0.00765	0.0462	42.84 (15.25)
M70	Soft tissue disorders related to use. overuse and pressure	27	258	1.751	0.00826	0.0499	35.95 (13.71)
M79	Other soft tissue disorders. not elsewhere classified	86	790	1.782	7.8e-07	4.71e-06	36.15 (15.3)
M81	Osteoporosis without pathological fracture	40	63	10.379	2.42e-23	1.46e-22	54.21 (15.6)
M82	Osteoporosis in diseases classified elsewhere	17	1	145.809	1.37e-20	8.27e-20	48.12 (11.18)
M85	Other disorders of bone density and structure	25	45	9.157	4.45e-14	2.69e-13	38.43 (13.43)
N18	Chronic renal failure	17	80	3.6	3.78e-05	0.000228	54.84 (14.64)
N19	Unspecified renal failure	9	39	4.05	0.00154	0.00931	56.63 (19.84)
N39	Other disorders of urinary system	19	109	2.946	0.000142	0.000856	54.98 (23)
N46	Male infertility	156	335	7.57	9.8e-76	5.92e-75	32.49 (6.88)
N48	Other disorders of penis	20	148	2.283	0.00174	0.0105	37.39 (17.3)
N50	Other disorders of male genital organs	25	114	3.663	3.66e-07	2.21e-06	34.33 (9.96)
N62	Hypertrophy of breast	86	145	9.654	1.79e-47	1.08e-46	32.01 (11.96)
N63	Unspecified lump in breast	6	10	10.31	0.000181	0.00109	33.82 (11.13)
Q21	Congenital malformations of cardiac septa	10	41	4.243	0.000593	0.00358	12.6 (17.35)
Q53	Undescended testicle	51	173	4.842	1.24e-17	7.48e-17	12.79 (15.12)
Q55	Other congenital malformations of male genital organs	11	15	12.151	8.06e-08	4.87e-07	24.17 (17.44)
Q66	Congenital deformities of feet	22	86	4.283	1.95e-07	1.18e-06	6.92 (18.79)
Q74	Other congenital malformations of limb(s)	5	14	6.48	0.00381	0.023	9.03 (10.02)
Q87	Other specified congenital malformation syndromes affecting multiple systems	8	15	9.113	2.77e-05	0.000168	15.42 (11.78)
Q99	Other chromosome abnormalities. not elsewhere classified	12	8	23.402	1.09e-10	6.59e-10	21.41 (11.96)

## Sheet: Triple X syndrome
Comorbidity ICD10 code	ICD10 code description	No. of patients	No. of controls	Relative Risk	Fisher's uncorrected p-value	FDR	Median age at first diagnosis (SD)
H52	Disorders of refraction and accommodation	5	14	7.206	0.002	0.0222	13.21 (8.69)
H66	Suppurative and unspecified otitis media	7	33	4.239	0.00323	0.0357	4.09 (11.03)
J45	Asthma	12	48	4.779	2.36e-05	0.000261	4.48 (14.48)
K59	Other functional intestinal disorders	11	44	4.804	5.43e-05	0.000601	7.82 (8.94)
N39	Other disorders of urinary system	7	24	5.765	0.000658	0.00728	14.2 (12.05)
Q21	Congenital malformations of cardiac septa	8	13	11.581	3.67e-06	4.06e-05	0.1 (10.29)

## Sheet: XYY syndrome
Comorbidity ICD10 code	ICD10 code description	No. of patients	No. of controls	Relative Risk	Fisher's uncorrected p-value	FDR	Median age at first diagnosis (SD)
E34	Other endocrine disorders	10	9	18.21	1.03e-08	9.63e-08	15.02 (4.75)
I83	Varicose veins of lower extremities	5	10	9.03	0.000919	0.00863	33.14 (8.65)
J18	Pneumonia. organism unspecified	13	54	4.214	4.21e-05	0.000395	4.34 (11.29)
J20	Acute bronchitis	9	48	3.378	0.00332	0.0312	2.53 (1.67)
J45	Asthma	19	102	3.214	1.45e-05	0.000137	4.31 (9.19)
K00	Disorders of tooth development and eruption	9	8	18.394	5.66e-08	5.31e-07	16.7 (4.29)
K40	Inguinal hernia	9	49	3.311	0.00376	0.0353	3.63 (16.65)
M62	Other disorders of muscle	6	23	4.828	0.00421	0.0396	14.09 (5.07)
N46	Male infertility	6	23	4.828	0.00421	0.0396	32.61 (5.66)
Q21	Congenital malformations of cardiac septa	5	13	7.095	0.0023	0.0216	2.57 (7.77)
Q66	Congenital deformities of feet	8	19	7.449	6.17e-05	0.000579	11.67 (6.36)
Q99	Other chromosome abnormalities. not elsewhere classified	11	1	99.325	9.46e-14	8.88e-13	11.75 (8.8)

## Sheet: Turner syndrome
Comorbidity ICD10 code	ICD10 code description	No. of patients	No. of controls	Relative Risk	Fisher's uncorrected p-value	FDR	Median age at first diagnosis (SD)
A09	Diarrhoea and gastroenteritis of presumed infectious origin	44	508	1.524	0.0079	0.0364	7.2 (21.25)
A41	Other septicaemia	16	136	2.139	0.0091	0.0419	58.96 (25.16)
A46	Erysipelas	17	81	3.784	2.1e-05	9.69e-05	48.01 (21.89)
D22	Melanocytic naevi	24	173	2.477	0.000198	0.000913	21.58 (11.52)
D50	Iron deficiency anaemia	17	127	2.424	0.00227	0.0104	38 (17.2)
D64	Other anaemias	20	171	2.105	0.00407	0.0187	54.32 (14.82)
E03	Other hypothyroidism	79	234	5.868	1.39e-31	6.42e-31	35.13 (17.25)
E06	Thyroiditis	20	62	5.746	1.15e-08	5.29e-08	28.9 (11.97)
E10	Insulin-dependent diabetes mellitus	41	166	4.335	4.69e-13	2.16e-12	47.35 (16.4)
E11	Non-insulin-dependent diabetes mellitus	60	283	3.702	7.29e-16	3.36e-15	54.13 (14.71)
E14	Unspecified diabetes mellitus	15	80	3.405	0.00019	0.000877	45.27 (18.84)
E16	Other disorders of pancreatic internal secretion	16	46	6.235	1.43e-07	6.6e-07	43.01 (20.55)
E21	Hyperparathyroidism and other disorders of parathyroid gland	10	32	5.746	6.78e-05	0.000312	53.55 (10.49)
E23	Hypofunction and other disorders of pituitary gland	20	22	15.738	7.65e-15	3.53e-14	11.03 (14.74)
E28	Ovarian dysfunction	36	147	4.309	1.55e-11	7.15e-11	19.76 (11.09)
E30	Disorders of puberty. not elsewhere classified	10	61	3.058	0.00508	0.0234	11.62 (2.93)
E34	Other endocrine disorders	69	70	16.995	8.06e-50	3.71e-49	10.7 (5.82)
E86	Volume depletion	32	227	2.495	1.38e-05	6.38e-05	31.66 (31.4)
E87	Other disorders of fluid. electrolyte and acid-base balance	21	112	3.356	1.08e-05	4.96e-05	61.54 (17.02)
F50	Eating disorders	12	44	4.98	4e-05	0.000184	11.76 (15.3)
F70	Mild mental retardation	5	6	14.775	0.00017	0.000783	61.56 (19.92)
F79	Unspecified mental retardation	12	20	10.671	5.46e-08	2.52e-07	12.73 (28.11)
F84	Pervasive developmental disorders	5	7	12.928	0.000278	0.00128	8.44 (2.64)
F98	Other behavioural and emotional disorders with onset usually occurring in childhood and adolescence	9	36	4.659	0.00063	0.0029	7.7 (4.26)
G40	Epilepsy	33	229	2.548	6.77e-06	3.12e-05	32.21 (20.18)
G54	Nerve root and plexus disorders	5	19	5.171	0.00864	0.0398	52.37 (22.71)
G80	Cerebral palsy	6	26	4.469	0.00704	0.0324	10.1 (4.72)
G96	Other disorders of central nervous system	12	89	2.49	0.00902	0.0416	20.43 (23.94)
H01	Other inflammation of eyelid	5	19	5.171	0.00864	0.0398	46.74 (22.01)
H02	Other disorders of eyelid	14	103	2.486	0.00472	0.0217	41.18 (19.5)
H18	Other disorders of cornea	8	29	5.171	0.000727	0.00335	31.72 (15.38)
H25	Senile cataract	54	331	2.856	1.65e-10	7.61e-10	60.59 (9.57)
H26	Other cataract	26	105	4.391	8.54e-09	3.94e-08	50.57 (15.81)
H33	Retinal detachments and breaks	10	62	3.01	0.00562	0.0259	55.6 (14.13)
H36	Retinal disorders in diseases classified elsewhere	18	54	5.955	4.09e-08	1.88e-07	46.03 (12.35)
H40	Glaucoma	15	53	5.107	3.04e-06	1.4e-05	50.39 (13.36)
H43	Disorders of vitreous body	10	55	3.386	0.00265	0.0122	57.92 (6.24)
H49	Paralytic strabismus	6	14	8.044	0.000527	0.00243	21.01 (23.16)
H50	Other strabismus	33	144	4.042	4.78e-10	2.2e-09	10.82 (16.98)
H52	Disorders of refraction and accommodation	43	234	3.227	5.3e-10	2.44e-09	14.74 (19.24)
H53	Visual disturbances	17	113	2.722	0.000727	0.00335	27.97 (23.87)
H54	Blindness and low vision	8	23	6.464	0.000199	0.000917	23.99 (24.02)
H60	Otitis externa	17	83	3.694	2.76e-05	0.000127	24.77 (19.23)
H61	Other disorders of external ear	14	30	8.341	4.8e-08	2.21e-07	16.34 (17.78)
H65	Nonsuppurative otitis media	129	288	7.754	5.4e-63	2.49e-62	8.65 (13.59)
H66	Suppurative and unspecified otitis media	90	282	5.543	2.34e-34	1.08e-33	9.16 (16.47)
H68	Eustachian salpingitis and obstruction	20	22	15.738	7.65e-15	3.53e-14	10.37 (19.53)
H71	Cholesteatoma of middle ear	40	36	19.101	1.33e-30	6.15e-30	18.85 (15.15)
H72	Perforation of tympanic membrane	45	99	7.929	1.54e-22	7.09e-22	13.59 (11.64)
H74	Other disorders of middle ear and mastoid	12	10	20.371	2.6e-10	1.2e-09	20.16 (13.71)
H80	Otosclerosis	12	47	4.668	6.9e-05	0.000318	50.51 (9.71)
H90	Conductive and sensorineural hearing loss	165	177	16.075	8.21e-118	3.78e-117	33.94 (18)
H91	Other hearing loss	178	328	9.378	1.02e-98	4.69e-98	44.64 (19.57)
H93	Other disorders of ear. not elsewhere classified	62	192	5.627	4.03e-24	1.86e-23	43.65 (16.07)
H94	Other disorders of ear in diseases classified elsewhere	6	7	15.083	3.25e-05	0.00015	39.55 (15.43)
I08	Multiple valve diseases	5	1	51.712	2.78e-06	1.28e-05	45.15 (12.54)
I10	Essential (primary) hypertension	108	846	2.218	2.21e-13	1.02e-12	49.15 (14.66)
I11	Hypertensive heart disease	9	19	8.619	1.13e-05	5.23e-05	53.33 (15.59)
I21	Acute myocardial infarction	16	99	2.93	0.000519	0.00239	59.75 (13.4)
I25	Chronic ischaemic heart disease	28	157	3.164	9.32e-07	4.3e-06	62.9 (16.39)
I33	Acute and subacute endocarditis	5	10	9.402	0.000919	0.00423	44.05 (7.18)
I34	Nonrheumatic mitral valve disorders	8	38	3.978	0.00318	0.0147	58.79 (24.46)
I35	Nonrheumatic aortic valve disorders	43	58	12.855	6.45e-28	2.97e-27	48.14 (18.91)
I42	Cardiomyopathy	9	30	5.56	0.000202	0.000932	33.73 (24.11)
I44	Atrioventricular and left bundle-branch block	7	20	6.567	0.000485	0.00224	54.74 (22.12)
I45	Other conduction disorders	6	25	4.641	0.00599	0.0276	50.44 (6.5)
I47	Paroxysmal tachycardia	17	139	2.216	0.0052	0.024	44.61 (13.93)
I48	Atrial fibrillation and flutter	26	180	2.571	6.04e-05	0.000278	63.68 (10.34)
I50	Heart failure	27	108	4.428	3.72e-09	1.71e-08	59.41 (19.13)
I51	Complications and ill-defined descriptions of heart disease	9	36	4.659	0.00063	0.0029	31.51 (17.32)
I63	Cerebral infarction	17	117	2.629	0.00103	0.00473	61.82 (10.34)
I69	Sequelae of cerebrovascular disease	25	121	3.674	3.36e-07	1.55e-06	61.97 (10.09)
I71	Aortic aneurysm and dissection	29	16	30.419	4.55e-26	2.1e-25	46.08 (14.8)
I89	Other noninfective disorders of lymphatic vessels and lymph nodes	10	31	5.925	5.43e-05	0.00025	38.04 (22.01)
J00	Acute nasopharyngitis [common cold]	23	188	2.189	0.00127	0.00587	1.05 (11.58)
J18	Pneumonia. organism unspecified	80	654	2.132	2.26e-09	1.04e-08	37.03 (27.19)
J35	Chronic diseases of tonsils and adenoids	75	629	2.079	1.96e-08	9.05e-08	6.29 (8.75)
J86	Pyothorax	5	17	5.746	0.00586	0.027	36.2 (24.32)
J91	Pleural effusion in conditions classified elsewhere	5	11	8.619	0.00128	0.00588	59.61 (23.4)
J96	Respiratory failure. not elsewhere classified	18	128	2.539	0.00104	0.00478	53.46 (27.73)
K01	Embedded and impacted teeth	12	82	2.7	0.00511	0.0236	16.68 (11.95)
K02	Dental caries	13	63	3.771	0.000223	0.00103	22.57 (26.28)
K07	Dentofacial anomalies [including malocclusion]	31	235	2.337	5.85e-05	0.000269	18.66 (12.12)
K22	Other diseases of oesophagus	10	46	4.034	0.00082	0.00378	49.75 (16.83)
K73	Chronic hepatitis. not elsewhere classified	7	11	11.492	2.68e-05	0.000123	37.37 (12.21)
K74	Fibrosis and cirrhosis of liver	7	25	5.304	0.00145	0.00667	55.45 (10.75)
K76	Other diseases of liver	16	67	4.309	9.2e-06	4.24e-05	51.64 (18.83)
K90	Intestinal malabsorption	25	45	9.743	1.24e-14	5.73e-14	24.65 (18.28)
L40	Psoriasis	15	87	3.134	0.000422	0.00194	27.95 (14.84)
L60	Nail disorders	16	71	4.07	1.72e-05	7.9e-05	13.23 (15.08)
L66	Cicatricial alopecia [scarring hair loss]	5	5	17.237	9.7e-05	0.000447	36.53 (13.13)
M08	Juvenile arthritis	7	34	3.94	0.00631	0.0291	22.06 (12.1)
M16	Coxarthrosis [arthrosis of hip]	27	217	2.214	0.000398	0.00183	53.82 (11.07)
M21	Other acquired deformities of limbs	20	178	2.022	0.00607	0.028	20.22 (20.13)
M41	Scoliosis	19	115	2.972	0.000125	0.000578	15.87 (15.32)
M42	Spinal osteochondrosis	5	16	6.084	0.00474	0.0218	15.9 (7.56)
M72	Fibroblastic disorders	16	105	2.764	0.000912	0.0042	53.13 (15.61)
M80	Osteoporosis with pathological fracture	11	64	3.182	0.00244	0.0112	65.87 (10.38)
M81	Osteoporosis without pathological fracture	68	261	4.54	6.07e-22	2.79e-21	52.65 (15.99)
M82	Osteoporosis in diseases classified elsewhere	5	2	34.475	9.29e-06	4.28e-05	52.38 (12.7)
M85	Other disorders of bone density and structure	31	180	3.047	4.82e-07	2.22e-06	46.74 (15.52)
N10	Acute tubulo-interstitial nephritis	21	200	1.887	0.00987	0.0455	3.12 (16.77)
N84	Polyp of female genital tract	43	262	2.884	1.06e-08	4.9e-08	42.38 (10.7)
N91	Absent. scanty and rare menstruation	18	54	5.955	4.09e-08	1.88e-07	21.78 (7.93)
N96	Habitual aborter	8	47	3.232	0.00965	0.0445	33.51 (4.27)
N97	Female infertility	124	616	3.492	3.15e-30	1.45e-29	28.7 (5.81)
Q10	Congenital malformations of eyelid. lacrimal apparatus and orbit	6	15	7.541	0.000704	0.00324	9.33 (6.51)
Q18	Other congenital malformations of face and neck	14	63	4.04	6.5e-05	0.000299	12.04 (14.3)
Q21	Congenital malformations of cardiac septa	37	60	10.738	3.53e-22	1.63e-21	3.5 (13.7)
Q23	Congenital malformations of aortic and mitral valves	66	16	67.936	8.74e-69	4.03e-68	15.47 (15.94)
Q24	Other congenital malformations of heart	41	20	34.475	1.62e-37	7.48e-37	17.48 (16.03)
Q25	Congenital malformations of great arteries	61	30	34.475	2.96e-55	1.36e-54	18.73 (19.13)
Q66	Congenital deformities of feet	14	108	2.372	0.00683	0.0315	9.41 (18.16)
Q74	Other congenital malformations of limb(s)	13	23	10.055	2.57e-08	1.19e-07	15.52 (8.36)
Q82	Other congenital malformations of skin	13	75	3.175	0.000957	0.00441	11.18 (10.36)
Q90	Down's syndrome	8	6	22.162	1.74e-07	8.02e-07	8.1 (6.22)
Q95	Balanced rearrangements and structural markers. not elsewhere classified	6	3	30.165	1.92e-06	8.86e-06	11.92 (10.2)
Q97	Other sex chromosome abnormalities. female phenotype. not elsewhere classified	16	1	146.518	9.15e-20	4.21e-19	12.37 (13.84)
Q99	Other chromosome abnormalities. not elsewhere classified	14	8	28.729	4.14e-13	1.91e-12	11.61 (10.64)

## Sheet: Wolf_Hirschhorn syndrome
Comorbidity ICD10 code	ICD10 code description	No. of patients	No. of controls	Relative Risk	Fisher's uncorrected p-value	FDR	Median age at first diagnosis (SD)
A08	Viral and other specified intestinal infections	7	12	10.949	1.97e-05	4.82e-05	1.43 (2.03)
A09	Diarrhoea and gastroenteritis of presumed infectious origin	16	41	7.202	2.67e-09	6.53e-09	4.17 (3.89)
B34	Viral infection of unspecified site	20	54	6.793	2.87e-11	7.03e-11	2.48 (6.33)
E86	Volume depletion	12	20	11.014	9.51e-09	2.33e-08	4.15 (10.14)
G40	Epilepsy	19	6	50.836	1.2e-21	2.93e-21	6.54 (15.18)
G41	Status epilepticus	6	1	62.274	9.29e-08	2.28e-07	1.47 (3.83)
G47	Sleep disorders	6	4	24.909	2.47e-06	6.06e-06	6.59 (3.66)
G80	Cerebral palsy	10	3	48.929	1.34e-11	3.28e-11	10.35 (5.58)
H10	Conjunctivitis	6	14	8.303	0.000306	0.000751	3.31 (3.25)
H47	Other disorders of optic [2nd] nerve and visual pathways	6	1	62.274	9.29e-08	2.28e-07	5.5 (5.1)
H52	Disorders of refraction and accommodation	11	13	15.251	3.33e-09	8.17e-09	3.56 (6.08)
H65	Nonsuppurative otitis media	19	29	11.862	3.71e-14	9.09e-14	1.98 (2.63)
H66	Suppurative and unspecified otitis media	8	37	4.214	0.00139	0.0034	1.88 (3.07)
H90	Conductive and sensorineural hearing loss	10	7	24.465	7.8e-10	1.91e-09	3.78 (4.89)
H91	Other hearing loss	6	4	24.909	2.47e-06	6.06e-06	11.43 (6.91)
J00	Acute nasopharyngitis [common cold]	14	19	13.344	5.69e-11	1.39e-10	1.4 (2.3)
J03	Acute tonsillitis	7	28	4.908	0.00138	0.00339	4.71 (4.92)
J12	Viral pneumonia. not elsewhere classified	7	13	10.167	2.91e-05	7.13e-05	0.97 (1.14)
J18	Pneumonia. organism unspecified	19	35	9.885	4.85e-13	1.19e-12	3.05 (11.94)
J20	Acute bronchitis	9	22	7.736	1.04e-05	2.55e-05	1.57 (1.12)
J21	Acute bronchiolitis	5	9	10.675	0.000416	0.00102	0.64 (0.89)
J35	Chronic diseases of tonsils and adenoids	7	38	3.65	0.00626	0.0153	4.41 (1.89)
J45	Asthma	8	59	2.669	0.0174	0.0426	2 (4.89)
J96	Respiratory failure. not elsewhere classified	9	4	35.585	7.52e-10	1.84e-09	4.92 (6.52)
K02	Dental caries	5	7	13.344	0.000178	0.000436	14.85 (16.61)
K07	Dentofacial anomalies [including malocclusion]	6	10	11.322	7.42e-05	0.000182	12.7 (4.64)
K21	Gastro-oesophageal reflux disease	6	8	13.839	3.01e-05	7.39e-05	8.65 (4.75)
K52	Other noninfective gastroenteritis and colitis	5	10	9.705	0.000599	0.00147	3.59 (2.49)
K59	Other functional intestinal disorders	6	33	3.663	0.0121	0.0296	7.86 (15.05)
L08	Other local infections of skin and subcutaneous tissue	5	9	10.675	0.000416	0.00102	6.68 (14.32)
M21	Other acquired deformities of limbs	5	13	7.625	0.00152	0.00372	3.25 (5.98)
N39	Other disorders of urinary system	5	11	8.896	0.000838	0.00205	9.85 (20.82)
Q21	Congenital malformations of cardiac septa	18	6	48.294	2.67e-20	6.54e-20	0.53 (2.51)
Q25	Congenital malformations of great arteries	7	4	28.468	1.77e-07	4.35e-07	0.73 (1.13)
Q35	Cleft palate	7	1	71.17	4.85e-09	1.19e-08	1.15 (4.39)
Q53	Undescended testicle	6	11	10.379	0.00011	0.00027	4.52 (4.07)
Q66	Congenital deformities of feet	6	6	17.792	1e-05	2.46e-05	4.56 (14.32)

## Sheet: Cri-du-chat syndrome
Comorbidity ICD10 code	ICD10 code description	No. of patients	No. of controls	Relative Risk	Fisher's uncorrected p-value	FDR	Median age at first diagnosis (SD)
A08	Viral and other specified intestinal infections	6	12	8.969	0.000242	0.000774	4.08 (4.32)
A09	Diarrhoea and gastroenteritis of presumed infectious origin	12	41	5.156	1.22e-05	3.91e-05	1.26 (8.71)
B34	Viral infection of unspecified site	12	52	4.085	9.31e-05	0.000298	1.98 (4.12)
E86	Volume depletion	7	16	7.838	0.000133	0.000428	5.13 (10.84)
F79	Unspecified mental retardation	22	2	127.698	8.96e-28	2.87e-27	18.53 (15.33)
G40	Epilepsy	11	18	10.52	9.21e-08	2.95e-07	19.15 (13.82)
G80	Cerebral palsy	6	3	29.148	1.62e-06	5.19e-06	2.84 (2.78)
H50	Other strabismus	18	12	24.344	8.73e-17	2.8e-16	8.72 (16.69)
H52	Disorders of refraction and accommodation	17	20	14.277	2.86e-13	9.16e-13	20.79 (17.47)
H65	Nonsuppurative otitis media	18	21	14.385	4.44e-14	1.42e-13	2.42 (3.29)
H66	Suppurative and unspecified otitis media	10	26	6.786	1.02e-05	3.26e-05	1.72 (0.66)
H90	Conductive and sensorineural hearing loss	9	6	23.795	1.01e-08	3.22e-08	3.98 (9.67)
H91	Other hearing loss	6	11	9.716	0.000168	0.000539	18.24 (17.34)
J00	Acute nasopharyngitis [common cold]	8	11	12.492	2.52e-06	8.08e-06	2.03 (1.94)
J06	Acute upper respiratory infections of multiple and unspecified sites	5	14	6.663	0.00275	0.00882	2.06 (4.51)
J12	Viral pneumonia. not elsewhere classified	5	10	9.085	0.000844	0.0027	1.89 (1.42)
J15	Bacterial pneumonia. not elsewhere classified	5	7	12.492	0.000253	0.000812	2.72 (20.1)
J18	Pneumonia. organism unspecified	17	40	7.312	1.13e-09	3.62e-09	5.02 (20.27)
J20	Acute bronchitis	8	34	4.283	0.00143	0.00458	1.35 (2.63)
J96	Respiratory failure. not elsewhere classified	5	6	14.277	0.000154	0.000494	2.07 (12.44)
J98	Other respiratory disorders	5	2	33.312	8.34e-06	2.67e-05	2.69 (5.76)
K02	Dental caries	13	4	46.637	2.39e-14	7.65e-14	14.6 (9.65)
K21	Gastro-oesophageal reflux disease	5	11	8.328	0.00118	0.00377	3.06 (16.76)
K59	Other functional intestinal disorders	14	41	5.949	4.12e-07	1.32e-06	7.43 (14.77)
L02	Cutaneous abscess. furuncle and carbuncle	5	18	5.26	0.00671	0.0215	18.05 (16.28)
M21	Other acquired deformities of limbs	9	12	12.812	4.54e-07	1.46e-06	23.51 (16.09)
M41	Scoliosis	7	11	11.104	2.16e-05	6.92e-05	16.2 (6.42)
Q21	Congenital malformations of cardiac septa	10	7	22.902	1.78e-09	5.7e-09	0.39 (4.55)
Q25	Congenital malformations of great arteries	8	3	37.477	7.82e-09	2.51e-08	0.47 (0.72)
Q66	Congenital deformities of feet	5	12	7.688	0.0016	0.00511	3.07 (9.21)
Q87	Other specified congenital malformation syndromes affecting multiple systems	11	1	99.938	6.64e-14	2.13e-13	2.64 (6.53)
Q99	Other chromosome abnormalities. not elsewhere classified	12	1	108.266	3.29e-15	1.05e-14	7.54 (11.09)

## Sheet: Angelman syndrome
Comorbidity ICD10 code	ICD10 code description	No. of patients	No. of controls	Relative Risk	Fisher's uncorrected p-value	FDR	Median age at first diagnosis (SD)
A08	Viral and other specified intestinal infections	9	33	5.28	0.000183	0.000511	1.63 (0.96)
A09	Diarrhoea and gastroenteritis of presumed infectious origin	11	68	3.122	0.00178	0.00495	5.53 (6.6)
B34	Viral infection of unspecified site	15	84	3.379	8.74e-05	0.000243	1.38 (1.93)
E86	Volume depletion	6	30	4.054	0.00879	0.0245	3.62 (5.72)
G40	Epilepsy	51	17	51.859	1.18e-59	3.3e-59	5.56 (14.58)
G80	Cerebral palsy	17	2	107.707	3.62e-21	1.01e-20	10.7 (15.4)
G96	Other disorders of central nervous system	6	2	41.886	4.06e-07	1.13e-06	3.16 (14.13)
G98	Other disorders of nervous system. not elsewhere classified	5	3	26.927	1.61e-05	4.47e-05	3.92 (3.72)
H47	Other disorders of optic [2nd] nerve and visual pathways	6	1	62.829	1.06e-07	2.95e-07	8.55 (12.78)
H50	Other strabismus	24	14	29.919	1.9e-23	5.3e-23	3.93 (10.85)
H52	Disorders of refraction and accommodation	26	14	32.312	6.14e-26	1.71e-25	3.73 (14.16)
H54	Blindness and low vision	6	1	62.829	1.06e-07	2.95e-07	0.54 (14.21)
H55	Nystagmus and other irregular eye movements	6	1	62.829	1.06e-07	2.95e-07	2.82 (2.24)
H65	Nonsuppurative otitis media	15	54	5.222	8.04e-07	2.24e-06	1.73 (0.87)
H66	Suppurative and unspecified otitis media	16	72	4.18	4.24e-06	1.18e-05	2.55 (12.96)
J00	Acute nasopharyngitis [common cold]	8	37	4.252	0.00161	0.00447	0.89 (1.46)
J12	Viral pneumonia. not elsewhere classified	5	23	4.488	0.0124	0.0346	0.5 (0.35)
J15	Bacterial pneumonia. not elsewhere classified	6	15	7.854	0.000456	0.00127	13.61 (18.68)
J18	Pneumonia. organism unspecified	13	48	5.129	6.15e-06	1.71e-05	2.18 (19.71)
J20	Acute bronchitis	9	48	3.664	0.00196	0.00545	1.17 (0.87)
J35	Chronic diseases of tonsils and adenoids	9	66	2.679	0.0127	0.0355	2.99 (2.65)
J45	Asthma	11	87	2.448	0.0098	0.0273	1.17 (0.72)
K02	Dental caries	12	9	23.337	3.16e-11	8.81e-11	15.12 (13.39)
K21	Gastro-oesophageal reflux disease	6	18	6.614	0.000999	0.00278	0.5 (0.63)
K59	Other functional intestinal disorders	9	58	3.043	0.00608	0.0169	14.34 (17.54)
M21	Other acquired deformities of limbs	13	10	22.847	5.24e-12	1.46e-11	6.39 (3.85)
M41	Scoliosis	18	2	113.691	1.65e-22	4.61e-22	10.74 (6.24)
N30	Cystitis	5	20	5.129	0.00759	0.0212	4.56 (20.7)
N39	Other disorders of urinary system	5	17	5.984	0.00425	0.0118	0.94 (1.9)
Q53	Undescended testicle	6	28	4.333	0.00659	0.0184	11.89 (5.38)
Q65	Congenital deformities of hip	6	12	9.666	0.000177	0.000493	14.7 (10.39)
Q66	Congenital deformities of feet	14	9	26.927	1.71e-13	4.75e-13	6.28 (6.47)
Q87	Other specified congenital malformation syndromes affecting multiple systems	9	4	35.902	1.01e-09	2.8e-09	2.06 (3.17)

[truncated: 1 more sheets: Fragile X syndrome]
