# Supplementary material for: Comorbidity landscape of the Danish patient population affected by chromosome abnormalities
Source: Genet Med. 2019 Apr 25;21(11):2485–95. doi: 10.1038/s41436-019-0519-9 (PMC6831512; doi:10.1038/s41436-019-0519-9)
Supplement: Supplementary file 6 — Table S2 [file 41436_2019_519_MOESM6_ESM.xlsx]

## Sheet: Down syndrome
Comorbidity ICD10 code	ICD10 code description	No. of patients	No. of controls	Relative Risk	Fisher's uncorrected p-value	FDR	Median age at first diagnosis (SD)
C34	Malignant neoplasm of bronchus and lung	6	483	0.252	2.71631e-06	6.33032e-06	64.81 (7.87)
C44	Other malignant neoplasms of skin	6	481	0.253	2.63684e-06	6.14511e-06	51.5 (11.95)
C50	Malignant neoplasm of breast	9	676	0.258	3.53284e-08	8.23323e-08	55.07 (14.04)
D12	Benign neoplasm of colon, rectum, anus and anal canal	9	1108	0.157	5.6899e-17	1.32602e-16	56.67 (12.91)
D22	Melanocytic naevi	12	456	0.496	0.00391692	0.00912832	18.32 (12.49)
D27	Benign neoplasm of ovary	9	460	0.378	0.000206454	0.000481138	47.14 (12.48)
E04	Other nontoxic goitre	14	726	0.36	1.78012e-06	4.14854e-06	33.41 (17.32)
E78	Disorders of lipoprotein metabolism and other lipidaemias	31	1947	0.286	6.06538e-19	1.41353e-18	55.69 (14.11)
F10	Mental and behavioural disorders due to use of alcohol	37	2170	0.305	1.28892e-19	3.00381e-19	44.37 (10.95)
F17	Mental and behavioural disorders due to use of tobacco	7	656	0.212	4.10989e-09	9.57803e-09	46.37 (7.78)
F41	Other anxiety disorders	8	350	0.447	0.00467337	0.0108912	46.91 (13.3)
G45	Transient cerebral ischaemic attacks and related syndromes	14	670	0.39	1.80823e-05	4.21405e-05	57.41 (13.9)
G56	Mononeuropathies of upper limb	34	1536	0.397	1.28511e-10	2.99493e-10	41.93 (15.27)
H43	Disorders of vitreous body	5	308	0.339	0.00100505	0.00234225	31.56 (18.8)
I10	Essential (primary) hypertension	53	4468	0.211	3.80862e-54	8.87593e-54	52.67 (17.07)
I20	Angina pectoris	22	1878	0.213	4.446e-23	1.03613e-22	46.66 (15.86)
I21	Acute myocardial infarction	25	1083	0.418	2.11868e-07	4.93755e-07	51.75 (16.98)
I25	Chronic ischaemic heart disease	38	1512	0.45	1.07166e-08	2.49749e-08	52.33 (19.89)
I47	Paroxysmal tachycardia	17	668	0.469	0.000241725	0.000563336	47.09 (20.65)
I48	Atrial fibrillation and flutter	35	1419	0.442	2.04573e-08	4.76754e-08	48.59 (16.48)
I73	Other peripheral vascular diseases	14	542	0.482	0.00128453	0.00299358	46.97 (15.55)
J30	Vasomotor and allergic rhinitis	17	790	0.397	4.61837e-06	1.0763e-05	12.83 (12.26)
J34	Other disorders of nose and nasal sinuses	11	788	0.265	3.77965e-09	8.80842e-09	29.72 (14.02)
K35	Acute appendicitis	34	1506	0.405	3.84561e-10	8.96213e-10	31.04 (17.18)
K44	Diaphragmatic hernia	20	811	0.451	2.75935e-05	6.43062e-05	51.95 (25.78)
K57	Diverticular disease of intestine	16	904	0.328	1.76686e-08	4.11764e-08	57.07 (11.8)
K64	Haemorrhoids and perianal venous thrombosis	7	377	0.369	0.000621764	0.00144901	44.97 (15.59)
K85	Acute pancreatitis	6	317	0.384	0.00195994	0.00456761	57.75 (18.7)
L90	Atrophic disorders of skin	9	487	0.357	8.66886e-05	0.000202026	23.9 (16.35)
M05	Seropositive rheumatoid arthritis	6	266	0.457	0.0149474	0.0348347	42.99 (7.89)
M17	Gonarthrosis [arthrosis of knee]	36	2122	0.304	2.13751e-19	4.98143e-19	48.58 (7.73)
M19	Other arthrosis	19	1076	0.324	6.04436e-10	1.40863e-09	51.55 (12.28)
M23	Internal derangement of knee	65	4194	0.274	3.43001e-41	7.99358e-41	32.42 (15.69)
M47	Spondylosis	16	792	0.374	1.4545e-06	3.38969e-06	51.52 (10.35)
M48	Other spondylopathies	14	656	0.398	2.32393e-05	5.41588e-05	52.88 (9.46)
M50	Cervical disc disorders	5	754	0.139	1.18391e-12	2.75908e-12	48.84 (14.24)
M51	Other intervertebral disc disorders	9	2239	0.078	2.39139e-42	5.5731e-42	41.6 (6.72)
M53	Other dorsopathies, not elsewhere classified	9	409	0.425	0.00152849	0.00356212	13.98 (19.51)
M54	Dorsalgia	40	3590	0.199	4.35359e-45	1.0146e-44	37.85 (15.35)
M62	Other disorders of muscle	40	1863	0.384	3.83349e-13	8.93389e-13	36.96 (14.47)
M65	Synovitis and tenosynovitis	37	1529	0.433	2.3314e-09	5.43329e-09	43.29 (14.12)
M67	Other disorders of synovium and tendon	34	1387	0.44	2.05964e-08	4.79996e-08	26.1 (17.7)
M70	Soft tissue disorders related to use, overuse and pressure	20	961	0.381	1.63624e-07	3.81323e-07	50.96 (13)
M71	Other bursopathies	6	270	0.45	0.0153604	0.0357972	33.57 (17.43)
M72	Fibroblastic disorders	5	579	0.18	6.08158e-09	1.4173e-08	47.81 (26.22)
M75	Shoulder lesions	17	3029	0.104	4.48035e-52	1.04414e-51	46.49 (12.37)
M76	Enthesopathies of lower limb, excluding foot	11	799	0.262	2.77715e-09	6.4721e-09	31.43 (16.11)
M77	Other enthesopathies	14	870	0.3	8.33507e-09	1.94247e-08	29.65 (15.75)
M85	Other disorders of bone density and structure	9	557	0.313	5.75598e-06	1.34142e-05	39.64 (13.9)
N20	Calculus of kidney and ureter	16	931	0.318	7.34613e-09	1.712e-08	47.98 (17.56)
N62	Hypertrophy of breast	5	534	0.196	4.8331e-08	1.12635e-07	28.62 (11.76)
N83	Noninflammatory disorders of ovary, fallopian tube and broad ligament	9	742	0.235	1.81904e-09	4.23924e-09	41.54 (12.8)
N84	Polyp of female genital tract	9	587	0.297	1.65344e-06	3.85332e-06	45.63 (5.38)
N93	Other abnormal uterine and vaginal bleeding	5	247	0.422	0.0113898	0.0265438	33.71 (11.32)
N94	Pain and other conditions associated with female genital organs and menstrual cycle	15	558	0.499	0.00154811	0.00360785	17.08 (9.9)
Q17	Other congenital malformations of ear	6	302	0.403	0.00354143	0.00825325	2.52 (5.00)

## Sheet: Klinefelter syndrome
Comorbidity ICD10 code	ICD10 code description	No. of patients	No. of controls	Relative Risk	Fisher's uncorrected p-value	FDR	Median age at first diagnosis (SD)
J35	Chronic diseases of tonsils and adenoids	11	418	0.464	0.00214488	0.0135015	20.82 (10.35)

## Sheet: Turner syndrome
Comorbidity ICD10 code	ICD10 code description	No. of patients	No. of controls	Relative Risk	Fisher's uncorrected p-value	FDR	Median age at first diagnosis (SD)
C50	Malignant neoplasm of breast	5	280	0.368	0.00236089	0.0100846	48.04 (13.66)
F10	Mental and behavioural disorders due to use of alcohol	9	369	0.466	0.00558345	0.0238498	22.35 (17.77)
G43	Migraine	7	312	0.441	0.00589546	0.0251826	14.6 (13.84)
G56	Mononeuropathies of upper limb	10	425	0.445	0.00177175	0.00756807	53.63 (11.7)
I83	Varicose veins of lower extremities	6	463	0.26	4.01137e-06	1.71347e-05	55.58 (12.67)
K30	Dyspepsia	6	319	0.377	0.00183539	0.00783991	44.07 (15.22)
M51	Other intervertebral disc disorders	10	492	0.385	0.00013248	0.000565891	46.99 (13.41)
M62	Other disorders of muscle	14	612	0.422	7.20421e-05	0.000307729	28.59 (14.03)
M75	Shoulder lesions	12	651	0.344	2.00476e-06	8.56338e-06	46.15 (11.65)
