# Supplementary material for: Comorbidity landscape of the Danish patient population affected by chromosome abnormalities
Source: Genet Med. 2019 Apr 25;21(11):2485–95. doi: 10.1038/s41436-019-0519-9 (PMC6831512; doi:10.1038/s41436-019-0519-9)
Supplement: Supplementary file 7 — Table S3 [file 41436_2019_519_MOESM7_ESM.xlsx]

## Sheet: Female DS direct comorbidities
Comorbidity ICD10 code	ICD10 code description	No. of patients	No. of controls	Relative Risk	Fisher's uncorrected p-value	FDR	Median age at first diagnosis (SD)
A08	Viral and other specified intestinal infections	43	280	2.786	3.11111e-08	1.10332e-07	2.98 (14.67)
A09	Diarrhoea and gastroenteritis of presumed infectious origin	90	967	1.673	7.45611e-06	2.64423e-05	9.08 (21.47)
A38	Scarlet fever	7	12	10.949	3.38536e-05	0.000120058	4.4 (14.42)
A39	Meningococcal infection	6	15	7.784	0.000607274	0.00215363	9.29 (21.61)
A40	Streptococcal septicaemia	10	31	6.116	4.31487e-05	0.000153022	5.12 (29.73)
A41	Other septicaemia	74	275	4.835	6.99992e-25	2.48245e-24	44.98 (24.32)
A46	Erysipelas	41	225	3.307	8.7841e-10	3.11519e-09	45.1 (18.68)
A49	Bacterial infection of unspecified site	35	180	3.539	3.43419e-09	1.2179e-08	44.72 (22.41)
B01	Varicella [chickenpox]	13	59	4.151	9.68445e-05	0.000343449	3.18 (15.73)
B34	Viral infection of unspecified site	110	787	2.506	2.28711e-16	8.11099e-16	1.77 (9.07)
B37	Candidiasis	25	144	3.19	3.47051e-06	1.23078e-05	31.62 (27.22)
B97	Viral agents as the cause of diseases classified to other chapters	5	18	5.619	0.00635572	0.0225399	0.27 (1.71)
C91	Lymphoid leukaemia	15	30	9.183	5.43932e-09	1.929e-08	6.66 (11.11)
C92	Myeloid leukaemia	13	24	9.964	2.76534e-08	9.80698e-08	2.7 (13.84)
C95	Leukaemia of unspecified cell type	5	5	17.792	8.48597e-05	0.000300946	2.13 (16.79)
D10	Benign neoplasm of mouth and pharynx	12	93	2.461	0.00989725	0.0350995	35.95 (21.05)
D59	Acquired haemolytic anaemia	5	18	5.619	0.00635572	0.0225399	10.22 (21.67)
D61	Other aplastic anaemias	6	11	10.379	0.000166387	0.000590073	14.37 (24.3)
D69	Purpura and other haemorrhagic conditions	19	164	2.157	0.00415269	0.0147271	11.86 (21.1)
D72	Other disorders of white blood cells	8	27	5.719	0.000406236	0.00144067	37.22 (24.54)
D75	Other diseases of blood and blood-forming organs	22	29	13.641	2.80419e-15	9.94476e-15	40.57 (10.52)
E03	Other hypothyroidism	169	483	6.249	1.29793e-69	4.60297e-69	34.4 (20.19)
E06	Thyroiditis	16	120	2.5	0.00238843	0.00847031	15.2 (11.62)
E10	Insulin-dependent diabetes mellitus	35	328	1.947	0.000529203	0.00187676	44.76 (17.62)
E16	Other disorders of pancreatic internal secretion	21	105	3.693	3.03968e-06	1.07799e-05	43.58 (20.42)
E64	Sequelae of malnutrition and other nutritional deficiencies	11	68	3.094	0.00299816	0.0106326	15.46 (19.16)
E86	Volume depletion	107	476	4.028	8.78488e-30	3.11546e-29	50.46 (26.22)
F00	Dementia in Alzheimer's disease	57	31	32.248	9.7378e-51	3.45341e-50	55.66 (5.54)
F03	Unspecified dementia	37	82	8.146	5.66851e-19	2.01028e-18	57.48 (6.64)
F50	Eating disorders	10	68	2.836	0.00818519	0.0290279	1.07 (11.67)
F70	Mild mental retardation	25	16	27.212	5.19095e-22	1.84091e-21	49.64 (19.37)
F71	Moderate mental retardation	18	9	33.805	3.10067e-17	1.09962e-16	49.4 (19.97)
F72	Severe mental retardation	16	12	23.267	6.25493e-14	2.21824e-13	42.35 (20.12)
F73	Profound mental retardation	7	6	20.334	1.52949e-06	5.42417e-06	41.69 (19.73)
F78	Other mental retardation	5	4	21.351	4.43796e-05	0.000157387	54.9 (21.08)
F79	Unspecified mental retardation	247	42	102.615	8.8729e-274	3.14668e-273	25.63 (20.82)
F80	Specific developmental disorders of speech and language	5	11	8.896	0.00112483	0.00398909	9.78 (11.69)
F98	Other behavioural and emotional disorders with onset usually occurring in childhood and adolescence	12	69	3.304	0.00114631	0.00406526	1.63 (3.62)
G30	Alzheimer's disease	68	21	55.803	2.43622e-68	8.63979e-68	55.7 (6.6)
G31	Other degenerative diseases of nervous system, not elsewhere classified	5	20	5.083	0.00919053	0.0325932	55.93 (3.99)
G40	Epilepsy	301	491	10.921	1.8728e-179	6.64168e-179	52.44 (17.54)
G41	Status epilepticus	7	31	4.448	0.00349849	0.012407	52.99 (18.11)
G47	Sleep disorders	35	289	2.209	5.92762e-05	0.000210217	23.72 (18.61)
G80	Cerebral palsy	26	58	8.142	1.05391e-13	3.73758e-13	9.98 (17)
G90	Disorders of autonomic nervous system	22	25	15.739	3.27325e-16	1.16082e-15	7.01 (19.68)
H01	Other inflammation of eyelid	19	53	6.59	4.33192e-09	1.53627e-08	39.79 (22.74)
H04	Disorders of lacrimal system	44	82	9.646	1.26353e-24	4.48097e-24	8.47 (17.46)
H05	Disorders of orbit	8	44	3.558	0.00584315	0.0207221	31.2 (19.25)
H10	Conjunctivitis	58	485	2.16	3.9076e-07	1.38579e-06	15.85 (21.87)
H11	Other disorders of conjunctiva	13	103	2.395	0.00873502	0.0309778	43.13 (19.49)
H16	Keratitis	23	127	3.336	4.55632e-06	1.61585e-05	46.11 (13.42)
H18	Other disorders of cornea	56	87	11.524	4.79695e-34	1.70119e-33	45.28 (13.74)
H19	Disorders of sclera and cornea in diseases classified elsewhere	26	29	16.013	4.79359e-19	1.69999e-18	42.52 (10.17)
H25	Senile cataract	152	904	3.008	1.38981e-29	4.92881e-29	51.45 (12.02)
H26	Other cataract	202	255	14.109	4.01939e-134	1.42543e-133	43.79 (14.72)
H27	Other disorders of lens	16	17	16.804	1.86175e-12	6.60249e-12	38.84 (15.11)
H44	Disorders of globe	41	57	12.884	1.23169e-26	4.36806e-26	40.38 (18.16)
H47	Other disorders of optic [2nd] nerve and visual pathways	13	39	6.227	2.3353e-06	8.28189e-06	12.13 (22.21)
H50	Other strabismus	187	232	14.356	6.57494e-125	2.33173e-124	9.59 (19.62)
H52	Disorders of refraction and accommodation	382	388	17.518	6.77545e-285	2.40284e-284	11.38 (18.53)
H53	Visual disturbances	40	220	3.301	1.4855e-09	5.26816e-09	16.75 (21.77)
H54	Blindness and low vision	31	60	9.334	2.07261e-17	7.35029e-17	14.54 (21.98)
H55	Nystagmus and other irregular eye movements	64	12	88.961	1.35336e-69	4.79954e-69	11.91 (18.2)
H57	Other disorders of eye and adnexa	39	178	3.976	2.10437e-11	7.46292e-11	6.26 (19.23)
H59	Postprocedural disorders of eye and adnexa, not elsewhere classified	6	5	20.757	8.1908e-06	2.90478e-05	47.07 (10.6)
H60	Otitis externa	38	141	4.887	1.8181e-13	6.44769e-13	33.32 (16.5)
H61	Other disorders of external ear	80	71	20.016	6.09133e-61	2.16022e-60	32.6 (18.61)
H65	Nonsuppurative otitis media	313	521	10.703	4.66842e-185	1.6556e-184	5.85 (11.79)
H66	Suppurative and unspecified otitis media	96	497	3.466	1.20357e-22	4.26833e-22	9.94 (14.22)
H68	Eustachian salpingitis and obstruction	30	43	12.535	1.35356e-19	4.80025e-19	8.92 (16.64)
H71	Cholesteatoma of middle ear	25	59	7.71	8.45108e-13	2.99708e-12	26.81 (15.16)
H72	Perforation of tympanic membrane	29	165	3.215	4.76031e-07	1.68819e-06	13.24 (13.33)
H74	Other disorders of middle ear and mastoid	8	20	7.625	7.47736e-05	0.000265176	32.61 (14.58)
H90	Conductive and sensorineural hearing loss	166	363	8.163	3.50751e-82	1.2439e-81	23.02 (20.35)
H91	Other hearing loss	177	691	4.577	5.53381e-56	1.96251e-55	39.58 (22.44)
I27	Other pulmonary heart diseases	42	51	14.713	6.65999e-29	2.36189e-28	22.51 (21.88)
I30	Acute pericarditis	7	35	3.954	0.00621986	0.0220581	25.02 (19.24)
I31	Other diseases of pericardium	8	22	6.962	0.000128041	0.000454084	39.87 (24.81)
I33	Acute and subacute endocarditis	10	16	11.513	4.24648e-07	1.50597e-06	15.99 (22.85)
I34	Nonrheumatic mitral valve disorders	32	76	7.625	6.36886e-16	2.25865e-15	20.63 (17.97)
I35	Nonrheumatic aortic valve disorders	31	183	3.094	3.95559e-07	1.40281e-06	46.79 (21.54)
I44	Atrioventricular and left bundle-branch block	17	69	4.575	2.39648e-06	8.49886e-06	21.23 (18.02)
I45	Other conduction disorders	18	67	4.971	4.1816e-07	1.48296e-06	51.23 (17.91)
I46	Cardiac arrest	16	83	3.601	6.49812e-05	0.000230449	37.51 (24.72)
I50	Heart failure	86	283	5.45	6.77339e-32	2.40211e-31	42.77 (23.63)
I51	Complications and ill-defined descriptions of heart disease	17	69	4.575	2.39648e-06	8.49886e-06	31.71 (20.49)
I61	Intracerebral haemorrhage	13	90	2.737	0.00319537	0.011332	53.91 (19.7)
I80	Phlebitis and thrombophlebitis	36	327	2.007	0.000260563	0.000924058	48.49 (13.9)
J00	Acute nasopharyngitis [common cold]	93	343	4.862	3.43407e-31	1.21786e-30	1.68 (6.32)
J03	Acute tonsillitis	73	653	2.013	1.45215e-07	5.14989e-07	6.06 (9.8)
J05	Acute obstructive laryngitis [croup] and epiglottitis	97	252	6.892	6.66334e-43	2.36308e-42	2.36 (7.15)
J06	Acute upper respiratory infections of multiple and unspecified sites	48	232	3.742	6.46422e-13	2.29247e-12	4.18 (16.6)
J10	Influenza due to other identified influenza virus	6	17	6.919	0.00103102	0.0036564	7.51 (19.88)
J12	Viral pneumonia, not elsewhere classified	51	152	6.047	5.60008e-21	1.98601e-20	1.17 (7)
J13	Pneumonia due to Streptococcus pneumoniae	9	55	3.177	0.00651215	0.0230946	2.07 (3.76)
J14	Pneumonia due to Haemophilus influenzae	25	33	13.606	3.65555e-17	1.2964e-16	2.53 (18.02)
J15	Bacterial pneumonia, not elsewhere classified	149	361	7.372	6.07522e-69	2.15451e-68	42.58 (24.8)
J16	Pneumonia due to other infectious organisms, not elsewhere classified	8	10	14.557	1.69651e-06	6.01649e-06	32.61 (21.16)
J18	Pneumonia, organism unspecified	455	1381	5.871	1.34827e-189	4.78149e-189	32.46 (24.89)
J20	Acute bronchitis	96	556	3.098	1.12355e-19	3.98455e-19	1.84 (17.28)
J21	Acute bronchiolitis	16	71	4.201	1.24137e-05	4.40238e-05	1.47 (13.31)
J22	Unspecified acute lower respiratory infection	15	49	5.693	9.68365e-07	3.4342e-06	42.28 (23.77)
J31	Chronic rhinitis, nasopharyngitis and pharyngitis	11	65	3.235	0.00219577	0.00778706	7.96 (15.83)
J35	Chronic diseases of tonsils and adenoids	206	1006	3.657	1.21285e-51	4.30124e-51	5.82 (7.43)
J39	Other diseases of upper respiratory tract	15	54	5.176	2.67858e-06	9.49929e-06	1.98 (4.03)
J69	Pneumonitis due to solids and liquids	32	30	18.94	1.16699e-24	4.1386e-24	52.63 (12.77)
J81	Pulmonary oedema	14	33	7.849	8.8544e-08	3.14012e-07	52.9 (19.52)
J86	Pyothorax	9	24	7.117	3.99627e-05	0.000141723	51.39 (16.52)
J90	Pleural effusion, not elsewhere classified	11	59	3.558	0.00110871	0.00393192	40.74 (19.75)
J95	Postprocedural respiratory disorders, not elsewhere classified	6	17	6.919	0.00103102	0.0036564	30.75 (19.1)
J96	Respiratory failure, not elsewhere classified	114	315	6.475	3.96917e-48	1.40762e-47	38.7 (25.19)
J98	Other respiratory disorders	41	108	6.856	1.07637e-18	3.81723e-18	2.61 (18.21)
K00	Disorders of tooth development and eruption	63	166	6.819	5.55484e-28	1.96996e-27	16.94 (10.2)
K01	Embedded and impacted teeth	26	146	3.268	1.47425e-06	5.22827e-06	15.71 (12.38)
K02	Dental caries	150	136	19.61	3.64946e-113	1.29424e-112	27.81 (17.41)
K03	Other diseases of hard tissues of teeth	13	38	6.387	1.84072e-06	6.52791e-06	23.62 (11.46)
K04	Diseases of pulp and periapical tissues	28	147	3.486	1.78418e-07	6.3274e-07	35.55 (16.32)
K05	Gingivitis and periodontal diseases	64	114	10.056	4.30878e-36	1.52806e-35	35.51 (13.98)
K07	Dentofacial anomalies [including malocclusion]	35	384	1.664	0.00580974	0.0206036	15.8 (5.42)
K08	Other disorders of teeth and supporting structures	44	129	6.159	1.63498e-18	5.79828e-18	43.1 (17.41)
K09	Cysts of oral region, not elsewhere classified	8	33	4.71	0.00124244	0.00440618	13.42 (29.86)
K12	Stomatitis and related lesions	18	82	4.073	4.9798e-06	1.76603e-05	5.99 (18.64)
K13	Other diseases of lip and oral mucosa	13	75	3.277	0.000746256	0.00264652	35.13 (17.89)
K14	Diseases of tongue	7	19	7.117	0.000318381	0.0011291	38.76 (12.97)
K22	Other diseases of oesophagus	13	98	2.516	0.00607551	0.0215461	48.21 (25.49)
K27	Peptic ulcer, site unspecified	8	44	3.558	0.00584315	0.0207221	48.71 (14.31)
K31	Other diseases of stomach and duodenum	11	39	5.338	5.0644e-05	0.000179603	42.95 (23.84)
K43	Ventral hernia	23	195	2.179	0.00139986	0.00496445	46.87 (16.64)
K46	Unspecified abdominal hernia	5	20	5.083	0.00919053	0.0325932	29.06 (20.25)
K59	Other functional intestinal disorders	115	1250	1.65	6.80435e-07	2.41309e-06	20.28 (24.66)
K73	Chronic hepatitis, not elsewhere classified	7	17	7.908	0.000183935	0.000652306	43.58 (5.76)
K83	Other diseases of biliary tract	12	76	3.004	0.00236839	0.00839924	44.29 (21.27)
K90	Intestinal malabsorption	52	105	8.896	1.3973e-27	4.95537e-27	18.03 (20.36)
K92	Other diseases of digestive system	28	196	2.619	2.44803e-05	8.68167e-05	49.18 (21.34)
L01	Impetigo	20	90	4.106	1.28373e-06	4.55261e-06	8.59 (10.16)
L02	Cutaneous abscess, furuncle and carbuncle	62	562	1.991	1.84889e-06	6.55689e-06	28.12 (18.24)
L03	Cellulitis	46	290	2.874	4.2907e-09	1.52165e-08	17.48 (21.07)
L08	Other local infections of skin and subcutaneous tissue	33	328	1.839	0.00182581	0.00647504	32.26 (20.75)
L52	Erythema nodosum	9	29	5.931	0.000132823	0.000471042	9.47 (9.77)
L63	Alopecia areata	5	15	6.672	0.00334311	0.011856	6.07 (1.64)
L73	Other follicular disorders	22	83	4.872	2.75323e-08	9.76403e-08	22.58 (12.2)
L89	Decubitus ulcer	17	40	7.811	3.64019e-09	1.29095e-08	59.93 (6.6)
M10	Gout	13	54	4.529	4.4361e-05	0.000157321	48.05 (16.31)
M16	Coxarthrosis [arthrosis of hip]	42	425	1.796	0.000665774	0.0023611	44.16 (10.71)
M20	Acquired deformities of fingers and toes	71	633	2.021	1.9164e-07	6.79631e-07	41.28 (16.23)
M21	Other acquired deformities of limbs	81	319	4.559	1.02891e-25	3.64892e-25	15.42 (16.37)
M35	Other systemic involvement of connective tissue	39	329	2.157	3.55152e-05	0.000125951	4.67 (14.8)
M41	Scoliosis	36	243	2.698	8.57321e-07	3.0404e-06	14.83 (15.75)
M95	Other acquired deformities of musculoskeletal system and connective tissue	11	84	2.512	0.0120289	0.0426592	2.82 (13.14)
N18	Chronic renal failure	16	140	2.145	0.0090516	0.0321005	44.88 (13.02)
Q10	Congenital malformations of eyelid, lacrimal apparatus and orbit	18	20	16.098	1.2674e-13	4.4947e-13	6.22 (5.05)
Q12	Congenital lens malformations	28	7	64.496	7.71952e-30	2.73764e-29	24.54 (16.6)
Q13	Congenital malformations of anterior segment of eye	7	11	11.861	2.24104e-05	7.94761e-05	18.78 (22.58)
Q14	Congenital malformations of posterior segment of eye	5	11	8.896	0.00112483	0.00398909	13.69 (16.71)
Q16	Congenital malformations of ear causing impairment of hearing	10	14	13.048	1.72912e-07	6.13214e-07	12.62 (18.89)
Q20	Congenital malformations of cardiac chambers and connections	32	7	73.393	1.31259e-34	4.65496e-34	0.82 (9.72)
Q21	Congenital malformations of cardiac septa	466	134	61.548	0	0	2.55 (15.1)
Q22	Congenital malformations of pulmonary and tricuspid valves	19	21	16.175	2.47003e-14	8.75969e-14	1.19 (17.08)
Q23	Congenital malformations of aortic and mitral valves	50	29	30.247	6.71457e-44	2.38125e-43	8.27 (14.06)
Q24	Other congenital malformations of heart	73	43	29.923	2.60294e-63	9.23104e-63	1.94 (15.4)
Q25	Congenital malformations of great arteries	133	66	35.584	2.69626e-120	9.56199e-120	0.2 (9.49)
Q26	Congenital malformations of great veins	6	5	20.757	8.1908e-06	2.90478e-05	1.4 (16.44)
Q38	Other congenital malformations of tongue, mouth and pharynx	9	26	6.59	6.64503e-05	0.000235659	9.49 (15.23)
Q40	Other congenital malformations of upper alimentary tract	6	25	4.79	0.00522828	0.0185415	7.41 (11.97)
Q41	Congenital absence, atresia and stenosis of small intestine	20	1	186.817	5.77659e-25	2.04861e-24	0 (3.8)
Q42	Congenital absence, atresia and stenosis of large intestine	7	3	35.584	1.23256e-07	4.37114e-07	1.24 (5.23)
Q43	Other congenital malformations of intestine	12	12	17.792	7.2715e-10	2.57876e-09	1.25 (14.84)
Q45	Other congenital malformations of digestive system	6	1	62.272	1.49381e-07	5.29764e-07	0.04 (3.64)
Q65	Congenital deformities of hip	40	232	3.131	5.61762e-09	1.99223e-08	11.52 (15.79)
Q66	Congenital deformities of feet	110	208	9.449	2.44974e-59	8.68774e-59	12.25 (14.44)
Q67	Congenital musculoskeletal deformities of head, face, spine and chest	8	40	3.906	0.00353225	0.0125267	0.77 (19.44)
Q72	Reduction defects of lower limb	6	25	4.79	0.00522828	0.0185415	25.18 (18.78)
Q74	Other congenital malformations of limb(s)	11	54	3.882	0.0005844	0.00207251	11.38 (11.44)
Q79	Congenital malformations of the musculoskeletal system, not elsewhere classified	6	30	4.018	0.0110405	0.0391539	9.73 (14.37)
Q87	Other specified congenital malformation syndromes affecting multiple systems	7	30	4.592	0.00298897	0.0106001	11.31 (13.55)
Q89	Other congenital malformations, not elsewhere classified	20	23	15.568	8.55447e-15	3.03375e-14	0 (11.42)
Q91	Edwards' syndrome and Patau's syndrome	6	1	62.272	1.49381e-07	5.29764e-07	5.68 (28.85)
Q92	Other trisomies and partial trisomies of the autosomes, not elsewhere classified	10	2	65.238	1.04856e-11	3.7186e-11	4.71 (24.72)
Q93	Monosomies and deletions from the autosomes, not elsewhere classified	5	4	21.351	4.43796e-05	0.000157387	4.01 (12.35)
Q96	Turner's syndrome	8	11	13.344	2.79339e-06	9.90646e-06	12.69 (5.74)
Q99	Other chromosome abnormalities, not elsewhere classified	12	13	16.521	1.33047e-09	4.71837e-09	5.97 (23.72)

## Sheet: Male DS direct comorbidities
Comorbidity ICD10 code	ICD10 code description	No. of patients	No. of controls	Relative Risk	Fisher's uncorrected p-value	FDR	Median age at first diagnosis (SD)
A04	Other bacterial intestinal infections	20	98	3.617	7.28455e-06	2.38906e-05	25.33 (22.87)
A08	Viral and other specified intestinal infections	55	309	3.08	1.36615e-11	4.48045e-11	7.03 (16.83)
A09	Diarrhoea and gastroenteritis of presumed infectious origin	177	1084	2.798	1.17516e-30	3.85408e-30	6.03 (18.72)
A38	Scarlet fever	6	21	5.426	0.0030857	0.0101199	3.02 (9.17)
A39	Meningococcal infection	5	17	5.684	0.00616533	0.0202199	2.94 (20.77)
A40	Streptococcal septicaemia	6	28	4.116	0.0100816	0.0330638	26.51 (23.62)
A41	Other septicaemia	100	458	3.752	1.27548e-25	4.18309e-25	49.43 (24.74)
A46	Erysipelas	70	452	2.673	7.61879e-12	2.49867e-11	48.37 (19.15)
A49	Bacterial infection of unspecified site	46	264	3.024	1.14181e-09	3.7447e-09	41.02 (23.27)
B01	Varicella [chickenpox]	19	73	4.609	5.65531e-07	1.85473e-06	3.6 (5.71)
B34	Viral infection of unspecified site	150	992	2.593	4.145e-23	1.3594e-22	1.98 (8.62)
B35	Dermatophytosis	16	31	9.059	2.12448e-09	6.96749e-09	17.62 (17.77)
B37	Candidiasis	27	127	3.73	9.71519e-08	3.18621e-07	35.01 (23.49)
B96	Other bacterial agents as the cause of diseases classified to other chapters	6	16	7.022	0.000986147	0.00323419	47.29 (22.5)
C62	Malignant neoplasm of testis	13	90	2.623	0.00449726	0.0147493	35.45 (10.24)
C92	Myeloid leukaemia	7	27	4.872	0.00226	0.00741194	3.11 (13.33)
C94	Other leukaemias of specified cell type	5	2	34.105	9.87258e-06	3.23783e-05	0.13 (2.22)
D59	Acquired haemolytic anaemia	5	15	6.395	0.00397966	0.0130518	3.67 (7.68)
D75	Other diseases of blood and blood-forming organs	14	38	6.559	5.82731e-07	1.91114e-06	35.13 (11.28)
E03	Other hypothyroidism	134	92	24.753	3.34319e-108	1.09644e-107	22.16 (20.05)
E05	Thyrotoxicosis [hyperthyroidism]	30	133	3.945	6.02901e-09	1.97729e-08	36.54 (15.1)
E06	Thyroiditis	18	26	12	5.65731e-12	1.85538e-11	15.95 (14.12)
E10	Insulin-dependent diabetes mellitus	56	551	1.761	0.000139385	0.00045713	41.33 (16.74)
E15	Nondiabetic hypoglycaemic coma	10	22	8.155	5.5204e-06	1.81048e-05	43.4 (10.93)
E16	Other disorders of pancreatic internal secretion	32	151	3.702	7.03612e-09	2.30758e-08	46.75 (17.69)
E64	Sequelae of malnutrition and other nutritional deficiencies	17	54	5.581	2.37052e-07	7.77441e-07	12.59 (21.59)
E86	Volume depletion	106	532	3.423	2.32536e-24	7.6263e-24	47.95 (25.7)
F00	Dementia in Alzheimer's disease	59	21	46.506	9.35279e-57	3.06736e-56	56.5 (5.47)
F02	Dementia in other diseases classified elsewhere	11	13	14.616	1.85009e-08	6.06759e-08	55.64 (12.67)
F03	Unspecified dementia	50	83	10.353	1.03756e-28	3.4028e-28	57.84 (7.34)
F50	Eating disorders	16	29	9.663	1.01557e-09	3.33068e-09	3.39 (12.45)
F70	Mild mental retardation	22	28	13.524	3.90385e-15	1.28031e-14	36.21 (20.46)
F71	Moderate mental retardation	28	13	35.323	4.60139e-26	1.50908e-25	34.39 (19.6)
F72	Severe mental retardation	29	15	31.973	2.93819e-26	9.63615e-26	31.67 (18.27)
F73	Profound mental retardation	8	10	13.952	2.30055e-06	7.54493e-06	58.15 (19.21)
F78	Other mental retardation	8	2	51.157	3.53101e-09	1.15804e-08	53.58 (7.61)
F79	Unspecified mental retardation	315	48	109.97	0	0	19.38 (20.43)
F84	Pervasive developmental disorders	27	84	5.617	5.078e-11	1.66539e-10	11.48 (14.3)
F98	Other behavioural and emotional disorders with onset usually occurring in childhood and adolescence	14	103	2.459	0.00529696	0.017372	2.96 (13.63)
G30	Alzheimer's disease	71	20	58.465	3.55597e-71	1.16622e-70	54.2 (7.3)
G31	Other degenerative diseases of nervous system, not elsewhere classified	10	38	4.81	0.000248955	0.000816478	50.14 (16.67)
G40	Epilepsy	342	670	8.717	1.99584e-178	6.5456e-178	50.27 (18.69)
G41	Status epilepticus	10	51	3.607	0.00178689	0.00586032	38.36 (17.49)
G47	Sleep disorders	68	757	1.552	0.000734381	0.00240849	16.65 (15.94)
G80	Cerebral palsy	36	93	6.712	3.03329e-16	9.94804e-16	10 (12.44)
G81	Hemiplegia	10	37	4.936	0.000207283	0.00067981	18.93 (16.86)
G90	Disorders of autonomic nervous system	43	21	34.105	7.41597e-39	2.43216e-38	18.26 (25.45)
G96	Other disorders of central nervous system	35	210	2.909	2.72615e-07	8.94074e-07	48.92 (19.81)
H00	Hordeolum and chalazion	16	125	2.301	0.00507128	0.0166319	19.86 (16.28)
H01	Other inflammation of eyelid	31	53	10.105	4.56829e-18	1.49823e-17	23.27 (18.47)
H02	Other disorders of eyelid	24	219	1.938	0.00449458	0.0147405	28.35 (21.14)
H04	Disorders of lacrimal system	34	63	9.325	7.44138e-19	2.44049e-18	6.83 (15.13)
H16	Keratitis	26	163	2.807	1.7555e-05	5.75737e-05	51.54 (13.95)
H17	Corneal scars and opacities	6	20	5.684	0.00251636	0.00825271	37.24 (15.47)
H18	Other disorders of cornea	68	103	11.314	2.01213e-40	6.59902e-40	40.31 (13.47)
H19	Disorders of sclera and cornea in diseases classified elsewhere	22	28	13.524	3.90385e-15	1.28031e-14	43.2 (12.36)
H25	Senile cataract	151	727	3.56	4.0733e-36	1.33589e-35	52.77 (12.36)
H26	Other cataract	179	264	11.583	7.34509e-107	2.40891e-106	45.07 (14.71)
H27	Other disorders of lens	9	29	5.684	0.000180433	0.000591752	40.95 (20.05)
H44	Disorders of globe	36	65	9.56	3.6812e-20	1.20729e-19	45.1 (14.18)
H47	Other disorders of optic [2nd] nerve and visual pathways	14	58	4.335	3.47926e-05	0.000114107	16.91 (15.31)
H50	Other strabismus	185	268	11.791	1.77699e-111	5.82785e-111	8.98 (17.38)
H52	Disorders of refraction and accommodation	466	416	19.097	0	0	11.35 (18.31)
H53	Visual disturbances	28	217	2.268	0.000235791	0.000773305	10.19 (18.49)
H54	Blindness and low vision	35	66	9.162	3.50279e-19	1.14878e-18	27 (22.77)
H55	Nystagmus and other irregular eye movements	53	19	46.041	5.0107e-51	1.64332e-50	8.23 (16.18)
H57	Other disorders of eye and adnexa	43	217	3.442	1.25101e-10	4.10284e-10	5.04 (19)
H60	Otitis externa	41	165	4.314	7.60786e-13	2.49509e-12	28.74 (16.78)
H61	Other disorders of external ear	97	86	19.208	5.66604e-72	1.85825e-71	29.89 (17.16)
H65	Nonsuppurative otitis media	379	747	8.663	3.13991e-198	1.02977e-197	5.26 (12)
H66	Suppurative and unspecified otitis media	152	673	3.871	5.32803e-40	1.74739e-39	8.99 (15.03)
H68	Eustachian salpingitis and obstruction	62	56	18.847	4.49358e-46	1.47372e-45	10.15 (11.93)
H71	Cholesteatoma of middle ear	27	76	6.201	7.71282e-12	2.52951e-11	34.88 (14.9)
H72	Perforation of tympanic membrane	40	179	3.884	2.43129e-11	7.97371e-11	14.14 (11.48)
H74	Other disorders of middle ear and mastoid	13	19	11.937	5.64988e-09	1.85295e-08	21.41 (16.92)
H90	Conductive and sensorineural hearing loss	197	442	7.622	1.35125e-92	4.43159e-92	23.43 (19.5)
H91	Other hearing loss	224	1070	3.582	3.23543e-54	1.0611e-53	37.86 (20.39)
I27	Other pulmonary heart diseases	33	40	14.141	1.8289e-22	5.9981e-22	17.38 (21.22)
I31	Other diseases of pericardium	7	37	3.59	0.00995914	0.0326622	24.87 (22.81)
I33	Acute and subacute endocarditis	12	31	6.927	2.45349e-06	8.04652e-06	18.09 (19.06)
I34	Nonrheumatic mitral valve disorders	23	93	4.354	8.37855e-08	2.74785e-07	29.19 (20.67)
I35	Nonrheumatic aortic valve disorders	31	235	2.312	7.85309e-05	0.000257552	48.78 (16.12)
I36	Nonrheumatic tricuspid valve disorders	7	9	13.642	1.15488e-05	3.78757e-05	11.1 (19.47)
I37	Pulmonary valve disorders	5	8	11.368	0.000456935	0.00149857	14.71 (16.43)
I44	Atrioventricular and left bundle-branch block	18	113	2.842	0.000331265	0.00108642	37.56 (19.95)
I45	Other conduction disorders	19	88	3.832	6.08226e-06	1.99475e-05	49.3 (15.17)
I46	Cardiac arrest	26	188	2.436	0.000146149	0.000479313	50.83 (25.05)
I50	Heart failure	77	595	2.232	1.36971e-09	4.49213e-09	34.46 (23.63)
I51	Complications and ill-defined descriptions of heart disease	12	77	2.842	0.00362259	0.0118807	6.25 (19.92)
I80	Phlebitis and thrombophlebitis	56	409	2.371	4.40428e-08	1.44444e-07	52.02 (13.8)
I83	Varicose veins of lower extremities	81	477	2.925	2.09524e-15	6.87159e-15	44.11 (11.77)
I87	Other disorders of veins	8	35	4.263	0.00221393	0.00726085	49.13 (15.35)
I95	Hypotension	17	90	3.373	8.02216e-05	0.000263096	54.1 (12.82)
J00	Acute nasopharyngitis [common cold]	131	452	4.969	3.37911e-44	1.10822e-43	1.35 (4.43)
J02	Acute pharyngitis	18	109	2.945	0.000224373	0.000735858	2.37 (12.83)
J03	Acute tonsillitis	106	756	2.41	1.12179e-14	3.67905e-14	5.54 (12.59)
J04	Acute laryngitis and tracheitis	17	70	4.323	4.87759e-06	1.59966e-05	4.74 (14.12)
J05	Acute obstructive laryngitis [croup] and epiglottitis	157	616	4.367	7.18111e-47	2.35513e-46	2.68 (5.64)
J06	Acute upper respiratory infections of multiple and unspecified sites	60	313	3.313	1.02205e-13	3.35194e-13	2.28 (13.14)
J10	Influenza due to other identified influenza virus	7	26	5.053	0.00188353	0.00617726	6.68 (19.73)
J12	Viral pneumonia, not elsewhere classified	90	222	6.959	7.9029e-40	2.59185e-39	0.87 (1.91)
J13	Pneumonia due to Streptococcus pneumoniae	21	71	5.21	2.3194e-08	7.60675e-08	1.74 (16.86)
J14	Pneumonia due to Haemophilus influenzae	28	45	10.75	5.67645e-17	1.86166e-16	1.69 (8.76)
J15	Bacterial pneumonia, not elsewhere classified	180	465	6.623	1.15186e-76	3.77766e-76	37.34 (24.99)
J16	Pneumonia due to other infectious organisms, not elsewhere classified	12	24	8.867	2.87408e-07	9.42589e-07	13.4 (24.82)
J17	Pneumonia in diseases classified elsewhere	9	20	8.12	1.74107e-05	5.71005e-05	1.19 (9.58)
J18	Pneumonia, organism unspecified	590	1845	5.459	5.60481e-234	1.83817e-233	26.43 (24.78)
J20	Acute bronchitis	153	775	3.384	2.0987e-34	6.88294e-34	1.58 (13.76)
J21	Acute bronchiolitis	24	115	3.675	6.54973e-07	2.14806e-06	1.12 (1.78)
J22	Unspecified acute lower respiratory infection	15	57	4.704	7.67026e-06	2.51555e-05	36.21 (18.1)
J35	Chronic diseases of tonsils and adenoids	241	1037	3.976	8.62745e-66	2.82948e-65	5.3 (6.68)
J39	Other diseases of upper respiratory tract	22	61	6.326	5.19543e-10	1.7039e-09	2.79 (12.55)
J40	Bronchitis, not specified as acute or chronic	11	45	4.448	0.000214572	0.000703715	1.67 (20.15)
J45	Asthma	175	1895	1.583	1.1856e-08	3.88832e-08	2.06 (13.71)
J69	Pneumonitis due to solids and liquids	61	76	13.73	7.0748e-40	2.32027e-39	55.72 (19.48)
J85	Abscess of lung and mediastinum	7	22	5.931	0.000835232	0.00273924	47.43 (21.01)
J86	Pyothorax	21	47	7.816	5.47187e-11	1.79457e-10	47.43 (15.61)
J90	Pleural effusion, not elsewhere classified	12	86	2.548	0.00787693	0.0258333	33.51 (21.36)
J94	Other pleural conditions	11	43	4.651	0.000152699	0.000500795	0.35 (23.5)
J96	Respiratory failure, not elsewhere classified	142	450	5.407	1.5661e-51	5.13621e-51	30.98 (25.15)
J98	Other respiratory disorders	39	169	4.012	1.87699e-11	6.15582e-11	3.23 (22.05)
K00	Disorders of tooth development and eruption	65	181	6.184	1.0617e-26	3.48197e-26	15.84 (8.22)
K01	Embedded and impacted teeth	33	182	3.168	1.08289e-07	3.55147e-07	19.03 (11.41)
K02	Dental caries	208	218	16.274	4.19114e-145	1.37454e-144	31.36 (18.53)
K03	Other diseases of hard tissues of teeth	15	48	5.568	1.2974e-06	4.25498e-06	23.7 (14.6)
K04	Diseases of pulp and periapical tissues	40	202	3.444	5.56876e-10	1.82634e-09	37.83 (14.63)
K05	Gingivitis and periodontal diseases	54	180	5.182	1.77615e-19	5.8251e-19	40.98 (14.1)
K07	Dentofacial anomalies [including malocclusion]	40	292	2.386	3.50384e-06	1.14913e-05	15.92 (9.73)
K08	Other disorders of teeth and supporting structures	55	158	6.006	2.77493e-22	9.10072e-22	39.83 (18.19)
K12	Stomatitis and related lesions	21	98	3.789	2.23211e-06	7.32047e-06	5.63 (21.18)
K13	Other diseases of lip and oral mucosa	16	73	3.917	2.74941e-05	9.01702e-05	49.58 (19.42)
K14	Diseases of tongue	5	17	5.684	0.00616533	0.0202199	6.73 (24.04)
K22	Other diseases of oesophagus	28	194	2.536	4.27105e-05	0.000140074	45.64 (16.78)
K43	Ventral hernia	46	187	4.263	4.2348e-14	1.38885e-13	35.61 (18.93)
K45	Other abdominal hernia	14	67	3.762	0.000133236	0.000436964	30.57 (13.63)
K46	Unspecified abdominal hernia	8	22	6.673	0.000169469	0.000555794	42.96 (17.13)
K52	Other noninfective gastroenteritis and colitis	44	395	1.938	0.000114363	0.000375067	32.9 (21.3)
K59	Other functional intestinal disorders	144	1019	2.424	8.0334e-20	2.63465e-19	19.38 (23.48)
K62	Other diseases of anus and rectum	50	500	1.736	0.000432324	0.00141786	42.46 (18.29)
K90	Intestinal malabsorption	75	53	23.999	2.69351e-60	8.83369e-60	18.49 (18.68)
K91	Postprocedural disorders of digestive system, not elsewhere classified	9	41	4.06	0.00152535	0.00500257	0.85 (6.08)
K92	Other diseases of digestive system	36	337	1.867	0.000908874	0.00298076	50.12 (18.18)
L02	Cutaneous abscess, furuncle and carbuncle	85	851	1.721	5.55089e-06	1.82048e-05	34.21 (17.48)
L03	Cellulitis	65	441	2.546	2.65841e-10	8.71858e-10	22.11 (18.84)
L21	Seborrhoeic dermatitis	12	81	2.703	0.00519541	0.017039	23.69 (16.71)
L63	Alopecia areata	6	15	7.46	0.000752196	0.00246692	16.58 (9.38)
L73	Other follicular disorders	22	76	5.094	1.49967e-08	4.91835e-08	19.77 (8.31)
L89	Decubitus ulcer	24	83	5.075	3.4275e-09	1.12409e-08	56.95 (9.99)
M10	Gout	38	244	2.714	3.91918e-07	1.28534e-06	45.7 (9.24)
M20	Acquired deformities of fingers and toes	65	259	4.329	1.02264e-19	3.35387e-19	44.68 (13.42)
M21	Other acquired deformities of limbs	86	279	5.298	6.24056e-31	2.04667e-30	15.55 (19.02)
M35	Other systemic involvement of connective tissue	30	116	4.518	3.87167e-10	1.26976e-09	4.29 (11.65)
M41	Scoliosis	33	171	3.371	2.98643e-08	9.79436e-08	14.93 (14.38)
M91	Juvenile osteochondrosis of hip and pelvis	12	42	5.155	3.11467e-05	0.000102149	9.68 (17.14)
N04	Nephrotic syndrome	7	24	5.457	0.00127716	0.0041886	44.72 (11.67)
N18	Chronic renal failure	32	229	2.447	2.24009e-05	7.34665e-05	43.55 (14.96)
N19	Unspecified renal failure	17	128	2.379	0.00281182	0.0092217	43.68 (17.78)
N28	Other disorders of kidney and ureter, not elsewhere classified	8	46	3.265	0.00929486	0.0304836	53.74 (15.03)
N30	Cystitis	96	555	2.975	1.73865e-18	5.70211e-18	54.31 (19.88)
N31	Neuromuscular dysfunction of bladder, not elsewhere classified	17	96	3.164	0.000159808	0.00052411	42.99 (21.86)
N35	Urethral stricture	40	113	6.133	8.43738e-17	2.76714e-16	50.11 (14.58)
N39	Other disorders of urinary system	66	410	2.78	6.79955e-12	2.22999e-11	49.42 (22.12)
N47	Redundant prepuce, phimosis and paraphimosis	143	1002	2.448	4.96486e-20	1.62829e-19	22.46 (19.9)
N99	Postprocedural disorders of genitourinary system, not elsewhere classified	15	55	4.872	5.31635e-06	1.74356e-05	49.8 (12.4)
Q10	Congenital malformations of eyelid, lacrimal apparatus and orbit	13	27	8.526	1.2903e-07	4.23169e-07	6.87 (9.5)
Q12	Congenital lens malformations	37	9	64.799	1.49938e-38	4.9174e-38	22.28 (18.17)
Q13	Congenital malformations of anterior segment of eye	5	16	6.018	0.00498824	0.0163595	3.67 (2.84)
Q16	Congenital malformations of ear causing impairment of hearing	8	15	9.592	2.00925e-05	6.58958e-05	33.02 (14.54)
Q20	Congenital malformations of cardiac chambers and connections	22	21	17.827	6.73738e-17	2.20961e-16	1.53 (9.95)
Q21	Congenital malformations of cardiac septa	465	137	57.582	0	0	1.2 (13.94)
Q22	Congenital malformations of pulmonary and tricuspid valves	24	25	16.396	9.73837e-18	3.19382e-17	0.53 (7.62)
Q23	Congenital malformations of aortic and mitral valves	40	40	17.052	4.33966e-29	1.42324e-28	9.53 (12.1)
Q24	Other congenital malformations of heart	106	51	35.088	1.44098e-94	4.72587e-94	1 (13.14)
Q25	Congenital malformations of great arteries	107	71	25.578	2.35619e-87	7.72741e-87	0.07 (6.57)
Q31	Congenital malformations of larynx	18	13	23.142	2.26365e-15	7.42391e-15	0.47 (11.37)
Q32	Congenital malformations of trachea and bronchus	6	5	19.894	1.03444e-05	3.39257e-05	1.47 (5.09)
Q35	Cleft palate	9	15	10.658	2.92418e-06	9.5902e-06	5.09 (15.47)
Q39	Congenital malformations of oesophagus	6	4	23.873	4.93442e-06	1.6183e-05	0.97 (8.56)
Q40	Other congenital malformations of upper alimentary tract	7	39	3.41	0.0126447	0.0414698	5.19 (9.2)
Q41	Congenital absence, atresia and stenosis of small intestine	21	1	187.575	7.53547e-26	2.47135e-25	0 (1.9)
Q42	Congenital absence, atresia and stenosis of large intestine	6	4	23.873	4.93442e-06	1.6183e-05	1.41 (11.28)
Q43	Other congenital malformations of intestine	30	20	25.172	2.50397e-25	8.21207e-25	2.3 (7.16)
Q53	Undescended testicle	92	516	3.067	1.65201e-18	5.41797e-18	7.73 (11.79)
Q55	Other congenital malformations of male genital organs	14	50	5.015	8.43997e-06	2.76799e-05	6.73 (10.89)
Q64	Other congenital malformations of urinary system	7	30	4.401	0.00374281	0.012275	8.57 (18.2)
Q65	Congenital deformities of hip	27	107	4.421	4.50334e-09	1.47692e-08	13.49 (14.04)
Q66	Congenital deformities of feet	110	278	6.784	1.18412e-47	3.88346e-47	11.43 (13.63)
Q74	Other congenital malformations of limb(s)	9	51	3.279	0.00549081	0.0180078	7.77 (9.77)
Q87	Other specified congenital malformation syndromes affecting multiple systems	8	32	4.651	0.00136019	0.00446091	5.12 (16.91)
Q89	Other congenital malformations, not elsewhere classified	15	34	7.795	3.48552e-08	1.14312e-07	0 (0.06)
Q92	Other trisomies and partial trisomies of the autosomes, not elsewhere classified	12	1	110.84	9.85139e-15	3.23088e-14	8.61 (15.05)
Q93	Monosomies and deletions from the autosomes, not elsewhere classified	7	6	19.488	2.00767e-06	6.5844e-06	18.54 (20.94)
Q98	Other sex chromosome abnormalities, male phenotype, not elsewhere classified	5	19	5.116	0.009079	0.0297757	11.12 (20.4)
Q99	Other chromosome abnormalities, not elsewhere classified	24	14	28.42	2.69383e-21	8.83474e-21	18.12 (16.93)

## Sheet: Common DS direct comorbidity
Comorbidity ICD10 code	ICD10 code description	Female RR	Male RR	Female median age at first diagnosis (SD)	Male median age at first diagnosis (SD)
A08	Viral and other specified intestinal infections	2.786	3.08	2.98 (14.67)	7.03 (16.83)
A09	Diarrhoea and gastroenteritis of presumed infectious origin	1.673	2.798	9.08 (21.47)	6.03 (18.72)
A38	Scarlet fever	10.949	5.426	4.4 (14.42)	3.02 (9.17)
A39	Meningococcal infection	7.784	5.684	9.29 (21.61)	2.94 (20.77)
A40	Streptococcal septicaemia	6.116	4.116	5.12 (29.73)	26.51 (23.62)
A41	Other septicaemia	4.835	3.752	44.98 (24.32)	49.43 (24.74)
A46	Erysipelas	3.307	2.673	45.1 (18.68)	48.37 (19.15)
A49	Bacterial infection of unspecified site	3.539	3.024	44.72 (22.41)	41.02 (23.27)
B01	Varicella [chickenpox]	4.151	4.609	3.18 (15.73)	3.6 (5.71)
B34	Viral infection of unspecified site	2.506	2.593	1.77 (9.07)	1.98 (8.62)
B37	Candidiasis	3.19	3.73	31.62 (27.22)	35.01 (23.49)
C92	Myeloid leukaemia	9.964	4.872	2.7 (13.84)	3.11 (13.33)
D59	Acquired haemolytic anaemia	5.619	6.395	10.22 (21.67)	3.67 (7.68)
D75	Other diseases of blood and blood-forming organs	13.641	6.559	40.57 (10.52)	35.13 (11.28)
E03	Other hypothyroidism	6.249	24.753	34.4 (20.19)	22.16 (20.05)
E06	Thyroiditis	2.5	12	15.2 (11.62)	15.95 (14.12)
E10	Insulin-dependent diabetes mellitus	1.947	1.761	44.76 (17.62)	41.33 (16.74)
E16	Other disorders of pancreatic internal secretion	3.693	3.702	43.58 (20.42)	46.75 (17.69)
E64	Sequelae of malnutrition and other nutritional deficiencies	3.094	5.581	15.46 (19.16)	12.59 (21.59)
E86	Volume depletion	4.028	3.423	50.46 (26.22)	47.95 (25.7)
F00	Dementia in Alzheimer's disease	32.248	46.506	55.66 (5.54)	56.5 (5.47)
F03	Unspecified dementia	8.146	10.353	57.48 (6.64)	57.84 (7.34)
F50	Eating disorders	2.836	9.663	1.07 (11.67)	3.39 (12.45)
F70	Mild mental retardation	27.212	13.524	49.64 (19.37)	36.21 (20.46)
F71	Moderate mental retardation	33.805	35.323	49.4 (19.97)	34.39 (19.6)
F72	Severe mental retardation	23.267	31.973	42.35 (20.12)	31.67 (18.27)
F73	Profound mental retardation	20.334	13.952	41.69 (19.73)	58.15 (19.21)
F78	Other mental retardation	21.351	51.157	54.9 (21.08)	53.58 (7.61)
F79	Unspecified mental retardation	102.615	109.97	25.63 (20.82)	19.38 (20.43)
F98	Other behavioural and emotional disorders with onset usually occurring in childhood and adolescence	3.304	2.459	1.63 (3.62)	2.96 (13.63)
G30	Alzheimer's disease	55.803	58.465	55.7 (6.6)	54.2 (7.3)
G31	Other degenerative diseases of nervous system, not elsewhere classified	5.083	4.81	55.93 (3.99)	50.14 (16.67)
G40	Epilepsy	10.921	8.717	52.44 (17.54)	50.27 (18.69)
G41	Status epilepticus	4.448	3.607	52.99 (18.11)	38.36 (17.49)
G47	Sleep disorders	2.209	1.552	23.72 (18.61)	16.65 (15.94)
G80	Cerebral palsy	8.142	6.712	9.98 (17)	10 (12.44)
G90	Disorders of autonomic nervous system	15.739	34.105	7.01 (19.68)	18.26 (25.45)
H01	Other inflammation of eyelid	6.59	10.105	39.79 (22.74)	23.27 (18.47)
H04	Disorders of lacrimal system	9.646	9.325	8.47 (17.46)	6.83 (15.13)
H16	Keratitis	3.336	2.807	46.11 (13.42)	51.54 (13.95)
H18	Other disorders of cornea	11.524	11.314	45.28 (13.74)	40.31 (13.47)
H19	Disorders of sclera and cornea in diseases classified elsewhere	16.013	13.524	42.52 (10.17)	43.2 (12.36)
H25	Senile cataract	3.008	3.56	51.45 (12.02)	52.77 (12.36)
H26	Other cataract	14.109	11.583	43.79 (14.72)	45.07 (14.71)
H27	Other disorders of lens	16.804	5.684	38.84 (15.11)	40.95 (20.05)
H44	Disorders of globe	12.884	9.56	40.38 (18.16)	45.1 (14.18)
H47	Other disorders of optic [2nd] nerve and visual pathways	6.227	4.335	12.13 (22.21)	16.91 (15.31)
H50	Other strabismus	14.356	11.791	9.59 (19.62)	8.98 (17.38)
H52	Disorders of refraction and accommodation	17.518	19.097	11.38 (18.53)	11.35 (18.31)
H53	Visual disturbances	3.301	2.268	16.75 (21.77)	10.19 (18.49)
H54	Blindness and low vision	9.334	9.162	14.54 (21.98)	27 (22.77)
H55	Nystagmus and other irregular eye movements	88.961	46.041	11.91 (18.2)	8.23 (16.18)
H57	Other disorders of eye and adnexa	3.976	3.442	6.26 (19.23)	5.04 (19)
H60	Otitis externa	4.887	4.314	33.32 (16.5)	28.74 (16.78)
H61	Other disorders of external ear	20.016	19.208	32.6 (18.61)	29.89 (17.16)
H65	Nonsuppurative otitis media	10.703	8.663	5.85 (11.79)	5.26 (12)
H66	Suppurative and unspecified otitis media	3.466	3.871	9.94 (14.22)	8.99 (15.03)
H68	Eustachian salpingitis and obstruction	12.535	18.847	8.92 (16.64)	10.15 (11.93)
H71	Cholesteatoma of middle ear	7.71	6.201	26.81 (15.16)	34.88 (14.9)
H72	Perforation of tympanic membrane	3.215	3.884	13.24 (13.33)	14.14 (11.48)
H74	Other disorders of middle ear and mastoid	7.625	11.937	32.61 (14.58)	21.41 (16.92)
H90	Conductive and sensorineural hearing loss	8.163	7.622	23.02 (20.35)	23.43 (19.5)
H91	Other hearing loss	4.577	3.582	39.58 (22.44)	37.86 (20.39)
I27	Other pulmonary heart diseases	14.713	14.141	22.51 (21.88)	17.38 (21.22)
I31	Other diseases of pericardium	6.962	3.59	39.87 (24.81)	24.87 (22.81)
I33	Acute and subacute endocarditis	11.513	6.927	15.99 (22.85)	18.09 (19.06)
I34	Nonrheumatic mitral valve disorders	7.625	4.354	20.63 (17.97)	29.19 (20.67)
I35	Nonrheumatic aortic valve disorders	3.094	2.312	46.79 (21.54)	48.78 (16.12)
I44	Atrioventricular and left bundle-branch block	4.575	2.842	21.23 (18.02)	37.56 (19.95)
I45	Other conduction disorders	4.971	3.832	51.23 (17.91)	49.3 (15.17)
I46	Cardiac arrest	3.601	2.436	37.51 (24.72)	50.83 (25.05)
I50	Heart failure	5.45	2.232	42.77 (23.63)	34.46 (23.63)
I51	Complications and ill-defined descriptions of heart disease	4.575	2.842	31.71 (20.49)	6.25 (19.92)
I80	Phlebitis and thrombophlebitis	2.007	2.371	48.49 (13.9)	52.02 (13.8)
J00	Acute nasopharyngitis [common cold]	4.862	4.969	1.68 (6.32)	1.35 (4.43)
J03	Acute tonsillitis	2.013	2.41	6.06 (9.8)	5.54 (12.59)
J05	Acute obstructive laryngitis [croup] and epiglottitis	6.892	4.367	2.36 (7.15)	2.68 (5.64)
J06	Acute upper respiratory infections of multiple and unspecified sites	3.742	3.313	4.18 (16.6)	2.28 (13.14)
J10	Influenza due to other identified influenza virus	6.919	5.053	7.51 (19.88)	6.68 (19.73)
J12	Viral pneumonia, not elsewhere classified	6.047	6.959	1.17 (7)	0.87 (1.91)
J13	Pneumonia due to Streptococcus pneumoniae	3.177	5.21	2.07 (3.76)	1.74 (16.86)
J14	Pneumonia due to Haemophilus influenzae	13.606	10.75	2.53 (18.02)	1.69 (8.76)
J15	Bacterial pneumonia, not elsewhere classified	7.372	6.623	42.58 (24.8)	37.34 (24.99)
J16	Pneumonia due to other infectious organisms, not elsewhere classified	14.557	8.867	32.61 (21.16)	13.4 (24.82)
J18	Pneumonia, organism unspecified	5.871	5.459	32.46 (24.89)	26.43 (24.78)
J20	Acute bronchitis	3.098	3.384	1.84 (17.28)	1.58 (13.76)
J21	Acute bronchiolitis	4.201	3.675	1.47 (13.31)	1.12 (1.78)
J22	Unspecified acute lower respiratory infection	5.693	4.704	42.28 (23.77)	36.21 (18.1)
J35	Chronic diseases of tonsils and adenoids	3.657	3.976	5.82 (7.43)	5.3 (6.68)
J39	Other diseases of upper respiratory tract	5.176	6.326	1.98 (4.03)	2.79 (12.55)
J69	Pneumonitis due to solids and liquids	18.94	13.73	52.63 (12.77)	55.72 (19.48)
J86	Pyothorax	7.117	7.816	51.39 (16.52)	47.43 (15.61)
J90	Pleural effusion, not elsewhere classified	3.558	2.548	40.74 (19.75)	33.51 (21.36)
J96	Respiratory failure, not elsewhere classified	6.475	5.407	38.7 (25.19)	30.98 (25.15)
J98	Other respiratory disorders	6.856	4.012	2.61 (18.21)	3.23 (22.05)
K00	Disorders of tooth development and eruption	6.819	6.184	16.94 (10.2)	15.84 (8.22)
K01	Embedded and impacted teeth	3.268	3.168	15.71 (12.38)	19.03 (11.41)
K02	Dental caries	19.61	16.274	27.81 (17.41)	31.36 (18.53)
K03	Other diseases of hard tissues of teeth	6.387	5.568	23.62 (11.46)	23.7 (14.6)
K04	Diseases of pulp and periapical tissues	3.486	3.444	35.55 (16.32)	37.83 (14.63)
K05	Gingivitis and periodontal diseases	10.056	5.182	35.51 (13.98)	40.98 (14.1)
K07	Dentofacial anomalies [including malocclusion]	1.664	2.386	15.8 (5.42)	15.92 (9.73)
K08	Other disorders of teeth and supporting structures	6.159	6.006	43.1 (17.41)	39.83 (18.19)
K12	Stomatitis and related lesions	4.073	3.789	5.99 (18.64)	5.63 (21.18)
K13	Other diseases of lip and oral mucosa	3.277	3.917	35.13 (17.89)	49.58 (19.42)
K14	Diseases of tongue	7.117	5.684	38.76 (12.97)	6.73 (24.04)
K22	Other diseases of oesophagus	2.516	2.536	48.21 (25.49)	45.64 (16.78)
K43	Ventral hernia	2.179	4.263	46.87 (16.64)	35.61 (18.93)
K46	Unspecified abdominal hernia	5.083	6.673	29.06 (20.25)	42.96 (17.13)
K59	Other functional intestinal disorders	1.65	2.424	20.28 (24.66)	19.38 (23.48)
K90	Intestinal malabsorption	8.896	23.999	18.03 (20.36)	18.49 (18.68)
K92	Other diseases of digestive system	2.619	1.867	49.18 (21.34)	50.12 (18.18)
L02	Cutaneous abscess, furuncle and carbuncle	1.991	1.721	28.12 (18.24)	34.21 (17.48)
L03	Cellulitis	2.874	2.546	17.48 (21.07)	22.11 (18.84)
L63	Alopecia areata	6.672	7.46	6.07 (1.64)	16.58 (9.38)
L73	Other follicular disorders	4.872	5.094	22.58 (12.2)	19.77 (8.31)
L89	Decubitus ulcer	7.811	5.075	59.93 (6.6)	56.95 (9.99)
M10	Gout	4.529	2.714	48.05 (16.31)	45.7 (9.24)
M20	Acquired deformities of fingers and toes	2.021	4.329	41.28 (16.23)	44.68 (13.42)
M21	Other acquired deformities of limbs	4.559	5.298	15.42 (16.37)	15.55 (19.02)
M35	Other systemic involvement of connective tissue	2.157	4.518	4.67 (14.8)	4.29 (11.65)
M41	Scoliosis	2.698	3.371	14.83 (15.75)	14.93 (14.38)
N18	Chronic renal failure	2.145	2.447	44.88 (13.02)	43.55 (14.96)
Q10	Congenital malformations of eyelid, lacrimal apparatus and orbit	16.098	8.526	6.22 (5.05)	6.87 (9.5)
Q12	Congenital lens malformations	64.496	64.799	24.54 (16.6)	22.28 (18.17)
Q13	Congenital malformations of anterior segment of eye	11.861	6.018	18.78 (22.58)	3.67 (2.84)
Q16	Congenital malformations of ear causing impairment of hearing	13.048	9.592	12.62 (18.89)	33.02 (14.54)
Q20	Congenital malformations of cardiac chambers and connections	73.393	17.827	0.82 (9.72)	1.53 (9.95)
Q21	Congenital malformations of cardiac septa	61.548	57.582	2.55 (15.1)	1.2 (13.94)
Q22	Congenital malformations of pulmonary and tricuspid valves	16.175	16.396	1.19 (17.08)	0.53 (7.62)
Q23	Congenital malformations of aortic and mitral valves	30.247	17.052	8.27 (14.06)	9.53 (12.1)
Q24	Other congenital malformations of heart	29.923	35.088	1.94 (15.4)	1 (13.14)
Q25	Congenital malformations of great arteries	35.584	25.578	0.2 (9.49)	0.07 (6.57)
Q40	Other congenital malformations of upper alimentary tract	4.79	3.41	7.41 (11.97)	5.19 (9.2)
Q41	Congenital absence, atresia and stenosis of small intestine	186.817	187.575	0 (3.8)	0 (1.9)
Q42	Congenital absence, atresia and stenosis of large intestine	35.584	23.873	1.24 (5.23)	1.41 (11.28)
Q43	Other congenital malformations of intestine	17.792	25.172	1.25 (14.84)	2.3 (7.16)
Q65	Congenital deformities of hip	3.131	4.421	11.52 (15.79)	13.49 (14.04)
Q66	Congenital deformities of feet	9.449	6.784	12.25 (14.44)	11.43 (13.63)
Q74	Other congenital malformations of limb(s)	3.882	3.279	11.38 (11.44)	7.77 (9.77)
Q87	Other specified congenital malformation syndromes affecting multiple systems	4.592	4.651	11.31 (13.55)	5.12 (16.91)
Q89	Other congenital malformations, not elsewhere classified	15.568	7.795	0 (11.42)	0 (0.06)
Q92	Other trisomies and partial trisomies of the autosomes, not elsewhere classified	65.238	110.84	4.71 (24.72)	8.61 (15.05)
Q93	Monosomies and deletions from the autosomes, not elsewhere classified	21.351	19.488	4.01 (12.35)	18.54 (20.94)
Q99	Other chromosome abnormalities, not elsewhere classified	16.521	28.42	5.97 (23.72)	18.12 (16.93)

## Sheet: Female-specific DS direct comor
Comorbidity ICD10 code	ICD10 code description	No. of patients	No. of controls	Relative Risk	Fisher's uncorrected p-value	FDR	Median age at first diagnosis (SD)
B97	Viral agents as the cause of diseases classified to other chapters	5	18	5.619	0.00636	0.0225	0.27 (1.71)
C91	Lymphoid leukaemia	15	30	9.183	5.44e-09	1.93e-08	6.66 (11.11)
C95	Leukaemia of unspecified cell type	5	5	17.792	8.49e-05	0.000301	2.13 (16.79)
D10	Benign neoplasm of mouth and pharynx	12	93	2.461	0.0099	0.0351	35.95 (21.05)
D61	Other aplastic anaemias	6	11	10.379	0.000166	0.00059	14.37 (24.3)
D69	Purpura and other haemorrhagic conditions	19	164	2.157	0.00415	0.0147	11.86 (21.1)
D72	Other disorders of white blood cells	8	27	5.719	0.000406	0.00144	37.22 (24.54)
F80	Specific developmental disorders of speech and language	5	11	8.896	0.00112	0.00399	9.78 (11.69)
H05	Disorders of orbit	8	44	3.558	0.00584	0.0207	31.2 (19.25)
H10	Conjunctivitis	58	485	2.16	3.91e-07	1.39e-06	15.85 (21.87)
H11	Other disorders of conjunctiva	13	103	2.395	0.00874	0.031	43.13 (19.49)
H59	Postprocedural disorders of eye and adnexa, not elsewhere classified	6	5	20.757	8.19e-06	2.9e-05	47.07 (10.6)
I30	Acute pericarditis	7	35	3.954	0.00622	0.0221	25.02 (19.24)
I61	Intracerebral haemorrhage	13	90	2.737	0.0032	0.0113	53.91 (19.7)
J31	Chronic rhinitis, nasopharyngitis and pharyngitis	11	65	3.235	0.0022	0.00779	7.96 (15.83)
J81	Pulmonary oedema	14	33	7.849	8.85e-08	3.14e-07	52.9 (19.52)
J95	Postprocedural respiratory disorders, not elsewhere classified	6	17	6.919	0.00103	0.00366	30.75 (19.1)
K09	Cysts of oral region, not elsewhere classified	8	33	4.71	0.00124	0.00441	13.42 (29.86)
K27	Peptic ulcer, site unspecified	8	44	3.558	0.00584	0.0207	48.71 (14.31)
K31	Other diseases of stomach and duodenum	11	39	5.338	5.06e-05	0.00018	42.95 (23.84)
K73	Chronic hepatitis, not elsewhere classified	7	17	7.908	0.000184	0.000652	43.58 (5.76)
K83	Other diseases of biliary tract	12	76	3.004	0.00237	0.0084	44.29 (21.27)
L01	Impetigo	20	90	4.106	1.28e-06	4.55e-06	8.59 (10.16)
L08	Other local infections of skin and subcutaneous tissue	33	328	1.839	0.00183	0.00648	32.26 (20.75)
L52	Erythema nodosum	9	29	5.931	0.000133	0.000471	9.47 (9.77)
M16	Coxarthrosis [arthrosis of hip]	42	425	1.796	0.000666	0.00236	44.16 (10.71)
M95	Other acquired deformities of musculoskeletal system and connective tissue	11	84	2.512	0.012	0.0427	2.82 (13.14)
Q14	Congenital malformations of posterior segment of eye	5	11	8.896	0.00112	0.00399	13.69 (16.71)
Q26	Congenital malformations of great veins	6	5	20.757	8.19e-06	2.9e-05	1.4 (16.44)
Q38	Other congenital malformations of tongue, mouth and pharynx	9	26	6.59	6.65e-05	0.000236	9.49 (15.23)
Q45	Other congenital malformations of digestive system	6	1	62.272	1.49e-07	5.3e-07	0.04 (3.64)
Q67	Congenital musculoskeletal deformities of head, face, spine and chest	8	40	3.906	0.00353	0.0125	0.77 (19.44)
Q72	Reduction defects of lower limb	6	25	4.79	0.00523	0.0185	25.18 (18.78)
Q79	Congenital malformations of the musculoskeletal system, not elsewhere classified	6	30	4.018	0.011	0.0392	9.73 (14.37)
Q91	Edwards' syndrome and Patau's syndrome	6	1	62.272	1.49e-07	5.3e-07	5.68 (28.85)
Q96	Turner's syndrome	8	11	13.344	2.79e-06	9.91e-06	12.69 (5.74)

## Sheet: Male-specific DS direct comorbi
Comorbidity ICD10 code	ICD10 code description	No. of patients	No. of controls	Relative Risk	Fisher's uncorrected p-value	FDR	Median age at first diagnosis (SD)
A04	Other bacterial intestinal infections	20	98	3.617	7.28e-06	2.39e-05	25.33 (22.87)
B35	Dermatophytosis	16	31	9.059	2.12e-09	6.97e-09	17.62 (17.77)
B96	Other bacterial agents as the cause of diseases classified to other chapters	6	16	7.022	0.000986	0.00323	47.29 (22.5)
C62	Malignant neoplasm of testis	13	90	2.623	0.0045	0.0147	35.45 (10.24)
C94	Other leukaemias of specified cell type	5	2	34.105	9.87e-06	3.24e-05	0.13 (2.22)
E05	Thyrotoxicosis [hyperthyroidism]	30	133	3.945	6.03e-09	1.98e-08	36.54 (15.1)
E15	Nondiabetic hypoglycaemic coma	10	22	8.155	5.52e-06	1.81e-05	43.4 (10.93)
F02	Dementia in other diseases classified elsewhere	11	13	14.616	1.85e-08	6.07e-08	55.64 (12.67)
F84	Pervasive developmental disorders	27	84	5.617	5.08e-11	1.67e-10	11.48 (14.3)
G81	Hemiplegia	10	37	4.936	0.000207	0.00068	18.93 (16.86)
G96	Other disorders of central nervous system	35	210	2.909	2.73e-07	8.94e-07	48.92 (19.81)
H00	Hordeolum and chalazion	16	125	2.301	0.00507	0.0166	19.86 (16.28)
H02	Other disorders of eyelid	24	219	1.938	0.00449	0.0147	28.35 (21.14)
H17	Corneal scars and opacities	6	20	5.684	0.00252	0.00825	37.24 (15.47)
I36	Nonrheumatic tricuspid valve disorders	7	9	13.642	1.15e-05	3.79e-05	11.1 (19.47)
I37	Pulmonary valve disorders	5	8	11.368	0.000457	0.0015	14.71 (16.43)
I83	Varicose veins of lower extremities	81	477	2.925	2.1e-15	6.87e-15	44.11 (11.77)
I87	Other disorders of veins	8	35	4.263	0.00221	0.00726	49.13 (15.35)
I95	Hypotension	17	90	3.373	8.02e-05	0.000263	54.1 (12.82)
J02	Acute pharyngitis	18	109	2.945	0.000224	0.000736	2.37 (12.83)
J04	Acute laryngitis and tracheitis	17	70	4.323	4.88e-06	1.6e-05	4.74 (14.12)
J17	Pneumonia in diseases classified elsewhere	9	20	8.12	1.74e-05	5.71e-05	1.19 (9.58)
J40	Bronchitis, not specified as acute or chronic	11	45	4.448	0.000215	0.000704	1.67 (20.15)
J45	Asthma	175	1895	1.583	1.19e-08	3.89e-08	2.06 (13.71)
J85	Abscess of lung and mediastinum	7	22	5.931	0.000835	0.00274	47.43 (21.01)
J94	Other pleural conditions	11	43	4.651	0.000153	0.000501	0.35 (23.5)
K45	Other abdominal hernia	14	67	3.762	0.000133	0.000437	30.57 (13.63)
K52	Other noninfective gastroenteritis and colitis	44	395	1.938	0.000114	0.000375	32.9 (21.3)
K62	Other diseases of anus and rectum	50	500	1.736	0.000432	0.00142	42.46 (18.29)
K91	Postprocedural disorders of digestive system, not elsewhere classified	9	41	4.06	0.00153	0.005	0.85 (6.08)
L21	Seborrhoeic dermatitis	12	81	2.703	0.0052	0.017	23.69 (16.71)
M91	Juvenile osteochondrosis of hip and pelvis	12	42	5.155	3.11e-05	0.000102	9.68 (17.14)
N04	Nephrotic syndrome	7	24	5.457	0.00128	0.00419	44.72 (11.67)
N19	Unspecified renal failure	17	128	2.379	0.00281	0.00922	43.68 (17.78)
N28	Other disorders of kidney and ureter, not elsewhere classified	8	46	3.265	0.00929	0.0305	53.74 (15.03)
N30	Cystitis	96	555	2.975	1.74e-18	5.7e-18	54.31 (19.88)
N31	Neuromuscular dysfunction of bladder, not elsewhere classified	17	96	3.164	0.00016	0.000524	42.99 (21.86)
N35	Urethral stricture	40	113	6.133	8.44e-17	2.77e-16	50.11 (14.58)
N39	Other disorders of urinary system	66	410	2.78	6.8e-12	2.23e-11	49.42 (22.12)
N47	Redundant prepuce, phimosis and paraphimosis	143	1002	2.448	4.96e-20	1.63e-19	22.46 (19.9)
N99	Postprocedural disorders of genitourinary system, not elsewhere classified	15	55	4.872	5.32e-06	1.74e-05	49.8 (12.4)
Q31	Congenital malformations of larynx	18	13	23.142	2.26e-15	7.42e-15	0.47 (11.37)
Q32	Congenital malformations of trachea and bronchus	6	5	19.894	1.03e-05	3.39e-05	1.47 (5.09)
Q35	Cleft palate	9	15	10.658	2.92e-06	9.59e-06	5.09 (15.47)
Q39	Congenital malformations of oesophagus	6	4	23.873	4.93e-06	1.62e-05	0.97 (8.56)
Q53	Undescended testicle	92	516	3.067	1.65e-18	5.42e-18	7.73 (11.79)
Q55	Other congenital malformations of male genital organs	14	50	5.015	8.44e-06	2.77e-05	6.73 (10.89)
Q64	Other congenital malformations of urinary system	7	30	4.401	0.00374	0.0123	8.57 (18.2)
Q98	Other sex chromosome abnormalities, male phenotype, not elsewhere classified	5	19	5.116	0.00908	0.0298	11.12 (20.4)
