# Supplementary material for: Comorbidity landscape of the Danish patient population affected by chromosome abnormalities
Source: Genet Med. 2019 Apr 25;21(11):2485–95. doi: 10.1038/s41436-019-0519-9 (PMC6831512; doi:10.1038/s41436-019-0519-9)
Supplement: Supplementary file 8 — Table S4 [file 41436_2019_519_MOESM8_ESM.xlsx]

## Sheet: Female DS inverse comorbidities
Inverse comorbidity ICD10 code	ICD10 code description	No. of patients	No. of controls	Relative Risk	Fisher's uncorrected p-value	FDR	Median age at first diagnosis (SD)
C50	Malignant neoplasm of breast	9	719	0.247	7.75218e-09	2.03569e-08	55.07 (14.04)
D12	Benign neoplasm of colon, rectum, anus and anal canal	5	459	0.232	1.86735e-06	4.90358e-06	67.65 (11.29)
D27	Benign neoplasm of ovary	9	420	0.423	0.00150152	0.00394292	47.14 (12.48)
E04	Other nontoxic goitre	10	651	0.3	6.43535e-07	1.68989e-06	26.35 (18.15)
E78	Disorders of lipoprotein metabolism and other lipidaemias	14	750	0.355	1.1435e-06	3.00278e-06	56.79 (12.34)
F10	Mental and behavioural disorders due to use of alcohol	10	618	0.316	2.21739e-06	5.82276e-06	46.27 (8.41)
F32	Depressive episode	5	299	0.356	0.00183006	0.00480565	53.55 (10.95)
G56	Mononeuropathies of upper limb	19	893	0.398	1.27665e-06	3.35242e-06	42.37 (11.66)
I10	Essential (primary) hypertension	25	2170	0.213	1.23107e-26	3.23273e-26	56.27 (20.16)
I20	Angina pectoris	9	678	0.262	5.94915e-08	1.56222e-07	38.4 (17.77)
J30	Vasomotor and allergic rhinitis	6	379	0.328	0.000221946	0.00058282	7.28 (17.55)
K35	Acute appendicitis	13	649	0.383	2.14576e-05	5.63467e-05	34.63 (16.02)
K44	Diaphragmatic hernia	8	379	0.421	0.00196037	0.00514784	51.95 (29.36)
K57	Diverticular disease of intestine	9	462	0.384	0.000262373	0.000688979	55.51 (15.4)
K58	Irritable bowel syndrome	11	431	0.494	0.00520273	0.0136621	30.35 (18.21)
K80	Cholelithiasis	30	1243	0.443	1.36635e-07	3.58797e-07	44.04 (13.26)
L50	Urticaria	7	325	0.437	0.00627934	0.0164893	15.82 (10.99)
L90	Atrophic disorders of skin	6	341	0.364	0.00104532	0.00274496	23.15 (17.46)
M17	Gonarthrosis [arthrosis of knee]	16	1016	0.297	3.20746e-10	8.42264e-10	47.94 (6.58)
M19	Other arthrosis	13	524	0.474	0.00127902	0.00335865	53.95 (10.56)
M23	Internal derangement of knee	23	1751	0.244	9.64443e-20	2.53258e-19	29.4 (14.41)
M47	Spondylosis	8	352	0.454	0.00609324	0.0160006	52.79 (10.74)
M48	Other spondylopathies	6	327	0.38	0.00192597	0.00505751	54.58 (5.64)
M51	Other intervertebral disc disorders	9	979	0.182	6.00497e-14	1.57688e-13	41.6 (6.72)
M54	Dorsalgia	13	1683	0.148	1.49054e-25	3.91409e-25	44.13 (9.93)
M62	Other disorders of muscle	17	1100	0.291	3.83564e-11	1.00722e-10	31.21 (17.54)
M70	Soft tissue disorders related to use, overuse and pressure	6	359	0.346	0.000572277	0.00150277	49.45 (13.12)
M75	Shoulder lesions	9	1340	0.133	1.26405e-21	3.31934e-21	50.04 (14.25)
M76	Enthesopathies of lower limb, excluding foot	7	360	0.394	0.00145948	0.00383253	31.43 (19.06)
M77	Other enthesopathies	9	452	0.393	0.000483512	0.00126968	30.83 (13.14)
M81	Osteoporosis without pathological fracture	13	626	0.397	3.68285e-05	9.671e-05	47.56 (14.86)
N20	Calculus of kidney and ureter	5	345	0.309	0.000273997	0.000719504	49.52 (20.75)
N83	Noninflammatory disorders of ovary, fallopian tube and broad ligament	9	696	0.255	2.10406e-08	5.52517e-08	41.54 (12.8)
N84	Polyp of female genital tract	9	557	0.319	6.95152e-06	1.82544e-05	45.63 (5.38)

## Sheet: Male DS inverse comorbidities
Inverse comorbidity ICD10 code	ICD10 code description	No. of patients	No. of controls	Relative Risk	Fisher's uncorrected p-value	FDR	Median age at first diagnosis (SD)
E78	Disorders of lipoprotein metabolism and other lipidaemias	17	1243	0.247	1.15499e-14	2.91698e-14	51.74 (15.11)
F10	Mental and behavioural disorders due to use of alcohol	27	1519	0.314	2.80406e-14	7.08179e-14	43.94 (11.69)
G45	Transient cerebral ischaemic attacks and related syndromes	8	398	0.385	0.000625436	0.00157957	53.96 (10.08)
G56	Mononeuropathies of upper limb	15	618	0.441	0.000144129	0.000364005	30.76 (18.42)
I10	Essential (primary) hypertension	28	2431	0.203	8.97834e-32	2.26752e-31	51.57 (13.64)
I20	Angina pectoris	13	1264	0.189	8.42474e-18	2.12771e-17	47.45 (13.66)
I21	Acute myocardial infarction	15	808	0.337	1.12167e-07	2.83283e-07	47.23 (14.83)
I25	Chronic ischaemic heart disease	21	1119	0.335	3.74143e-10	9.44916e-10	51.95 (18.75)
I47	Paroxysmal tachycardia	9	369	0.461	0.0044099	0.0111374	43.65 (17.34)
I48	Atrial fibrillation and flutter	20	969	0.369	4.15982e-08	1.05058e-07	47.46 (15.77)
I64	Stroke, not specified as haemorrhage or infarction	12	484	0.457	0.00102834	0.00259712	51.79 (10.37)
I73	Other peripheral vascular diseases	6	345	0.345	0.000572202	0.00144512	48.07 (18.14)
J30	Vasomotor and allergic rhinitis	11	449	0.455	0.00139233	0.0035164	13.68 (7.93)
J34	Other disorders of nose and nasal sinuses	7	581	0.234	7.77772e-08	1.9643e-07	36.77 (11.99)
K35	Acute appendicitis	21	805	0.465	3.95559e-05	9.99003e-05	23.32 (17)
K57	Diverticular disease of intestine	7	451	0.302	1.9721e-05	4.98063e-05	58.42 (3.38)
K61	Abscess of anal and rectal regions	8	332	0.461	0.00810389	0.0204668	33.54 (15.72)
M17	Gonarthrosis [arthrosis of knee]	20	1084	0.33	4.76582e-10	1.20363e-09	48.68 (8.43)
M19	Other arthrosis	6	552	0.216	5.88139e-08	1.48537e-07	42.42 (10.04)
M23	Internal derangement of knee	42	2380	0.308	3.74264e-22	9.45221e-22	32.64 (16.23)
M24	Other specific joint derangements	10	407	0.46	0.00332793	0.00840485	14.12 (15.38)
M47	Spondylosis	8	415	0.369	0.000353	0.000891518	51.29 (9.9)
M48	Other spondylopathies	8	343	0.446	0.0045572	0.0115094	49.51 (11.1)
M50	Cervical disc disorders	5	369	0.277	5.38768e-05	0.000136068	48.84 (14.24)
M54	Dorsalgia	27	1851	0.258	1.62424e-20	4.1021e-20	36.96 (17.16)
M62	Other disorders of muscle	23	818	0.5	0.000122817	0.00031018	37.66 (11.15)
M65	Synovitis and tenosynovitis	13	643	0.371	8.89505e-06	2.24649e-05	49.75 (12.69)
M67	Other disorders of synovium and tendon	12	654	0.338	1.92478e-06	4.86112e-06	24.5 (15.25)
M70	Soft tissue disorders related to use, overuse and pressure	14	540	0.473	0.000954636	0.00241098	50.96 (12.9)
M75	Shoulder lesions	8	1569	0.098	3.89631e-29	9.84032e-29	44.91 (9.82)
M77	Other enthesopathies	5	359	0.284	7.40907e-05	0.00018712	19.95 (19.6)
N20	Calculus of kidney and ureter	11	571	0.358	1.47389e-05	3.72238e-05	47.69 (15.79)

## Sheet: Common DS inverse comorbidities
Inverse Comorbidity ICD10 code	ICD10 code description	Female RR	Male RR	Female median age at first diagnosis (SD)	Male median age at first diagnosis (SD)
E78	Disorders of lipoprotein metabolism and other lipidaemias	0.355	0.247	56.79 (12.34)	51.74 (15.11)
F10	Mental and behavioural disorders due to use of alcohol	0.316	0.314	46.27 (8.41)	43.94 (11.69)
G56	Mononeuropathies of upper limb	0.398	0.441	42.37 (11.66)	30.76 (18.42)
I10	Essential (primary) hypertension	0.213	0.203	56.27 (20.16)	51.57 (13.64)
I20	Angina pectoris	0.262	0.189	38.4 (17.77)	47.45 (13.66)
J30	Vasomotor and allergic rhinitis	0.328	0.455	7.28 (17.55)	13.68 (7.93)
K35	Acute appendicitis	0.383	0.465	34.63 (16.02)	23.32 (17)
K57	Diverticular disease of intestine	0.384	0.302	55.51 (15.4)	58.42 (3.38)
M17	Gonarthrosis [arthrosis of knee]	0.297	0.33	47.94 (6.58)	48.68 (8.43)
M19	Other arthrosis	0.474	0.216	53.95 (10.56)	42.42 (10.04)
M23	Internal derangement of knee	0.244	0.308	29.4 (14.41)	32.64 (16.23)
M47	Spondylosis	0.454	0.369	52.79 (10.74)	51.29 (9.9)
M48	Other spondylopathies	0.38	0.446	54.58 (5.64)	49.51 (11.1)
M54	Dorsalgia	0.148	0.258	44.13 (9.93)	36.96 (17.16)
M62	Other disorders of muscle	0.291	0.5	31.21 (17.54)	37.66 (11.15)
M70	Soft tissue disorders related to use, overuse and pressure	0.346	0.473	49.45 (13.12)	50.96 (12.9)
M75	Shoulder lesions	0.133	0.098	50.04 (14.25)	44.91 (9.82)
M77	Other enthesopathies	0.393	0.284	30.83 (13.14)	19.95 (19.6)
N20	Calculus of kidney and ureter	0.309	0.358	49.52 (20.75)	47.69 (15.79)

## Sheet: Female-specific DS inverse como
Inverse comorbidity ICD10 code	ICD10 code description	No. of patients	No. of controls	Relative Risk	Fisher's uncorrected p-value	FDR	Median age at first diagnosis (SD)
C50	Malignant neoplasm of breast	9	719	0.247	7.75e-09	2.04e-08	55.07 (14.04)
D12	Benign neoplasm of colon, rectum, anus and anal canal	5	459	0.232	1.87e-06	4.9e-06	67.65 (11.29)
D27	Benign neoplasm of ovary	9	420	0.423	0.0015	0.00394	47.14 (12.48)
E04	Other nontoxic goitre	10	651	0.3	6.44e-07	1.69e-06	26.35 (18.15)
F32	Depressive episode	5	299	0.356	0.00183	0.00481	53.55 (10.95)
K44	Diaphragmatic hernia	8	379	0.421	0.00196	0.00515	51.95 (29.36)
K58	Irritable bowel syndrome	11	431	0.494	0.0052	0.0137	30.35 (18.21)
K80	Cholelithiasis	30	1243	0.443	1.37e-07	3.59e-07	44.04 (13.26)
L50	Urticaria	7	325	0.437	0.00628	0.0165	15.82 (10.99)
L90	Atrophic disorders of skin	6	341	0.364	0.00105	0.00274	23.15 (17.46)
M51	Other intervertebral disc disorders	9	979	0.182	6e-14	1.58e-13	41.6 (6.72)
M76	Enthesopathies of lower limb, excluding foot	7	360	0.394	0.00146	0.00383	31.43 (19.06)
M81	Osteoporosis without pathological fracture	13	626	0.397	3.68e-05	9.67e-05	47.56 (14.86)
N83	Noninflammatory disorders of ovary, fallopian tube and broad ligament	9	696	0.255	2.1e-08	5.53e-08	41.54 (12.8)
N84	Polyp of female genital tract	9	557	0.319	6.95e-06	1.83e-05	45.63 (5.38)

## Sheet: Male-specific DS inverse comorb
Inverse comorbidity ICD10 code	ICD10 code description	No. of patients	No. of controls	Relative Risk	Fisher's uncorrected p-value	FDR	Median age at first diagnosis (SD)
G45	Transient cerebral ischaemic attacks and related syndromes	8	398	0.385	0.000625	0.00158	53.96 (10.08)
I21	Acute myocardial infarction	15	808	0.337	1.12e-07	2.83e-07	47.23 (14.83)
I25	Chronic ischaemic heart disease	21	1119	0.335	3.74e-10	9.45e-10	51.95 (18.75)
I47	Paroxysmal tachycardia	9	369	0.461	0.00441	0.0111	43.65 (17.34)
I48	Atrial fibrillation and flutter	20	969	0.369	4.16e-08	1.05e-07	47.46 (15.77)
I64	Stroke, not specified as haemorrhage or infarction	12	484	0.457	0.00103	0.0026	51.79 (10.37)
I73	Other peripheral vascular diseases	6	345	0.345	0.000572	0.00145	48.07 (18.14)
J34	Other disorders of nose and nasal sinuses	7	581	0.234	7.78e-08	1.96e-07	36.77 (11.99)
K61	Abscess of anal and rectal regions	8	332	0.461	0.0081	0.0205	33.54 (15.72)
M24	Other specific joint derangements	10	407	0.46	0.00333	0.0084	14.12 (15.38)
M50	Cervical disc disorders	5	369	0.277	5.39e-05	0.000136	48.84 (14.24)
M65	Synovitis and tenosynovitis	13	643	0.371	8.9e-06	2.25e-05	49.75 (12.69)
M67	Other disorders of synovium and tendon	12	654	0.338	1.92e-06	4.86e-06	24.5 (15.25)
