# Supplementary material for: Comorbidity landscape of the Danish patient population affected by chromosome abnormalities
Source: Genet Med. 2019 Apr 25;21(11):2485–95. doi: 10.1038/s41436-019-0519-9 (PMC6831512; doi:10.1038/s41436-019-0519-9)
Supplement: Supplementary file 9 — Table S5 [file 41436_2019_519_MOESM9_ESM.xlsx]

## Sheet: Female FXS direct comorbidities
Comorbidity ICD10 code	ICD10 code description	No. of patients	No. of controls	Relative Risk	Fisher's uncorrected p-value	FDR	Median age at first diagnosis (SD)
A09	Diarrhoea and gastroenteritis of presumed infectious origin	7	26	5.185	0.00110819	0.0178542	4.64 (18.6)
H65	Nonsuppurative otitis media	8	27	5.625	0.000272084	0.00438358	2.61 (3.27)
J00	Acute nasopharyngitis [common cold]	7	21	6.364	0.000377983	0.00608973	1.22 (0.9)

## Sheet: Male FXS direct comorbidities
Comorbidity ICD10 code	ICD10 code description	No. of patients	No. of controls	Relative Risk	Fisher's uncorrected p-value	FDR	Median age at first diagnosis (SD)
F70	Mild mental retardation	10	1	93.903	1.86509e-12	1.51012e-11	11.24 (11.12)
F71	Moderate mental retardation	6	2	39.838	6.18868e-07	5.01083e-06	42.72 (16.83)
F79	Unspecified mental retardation	29	5	85.367	3.41708e-33	2.76673e-32	21.35 (17.25)
F84	Pervasive developmental disorders	18	7	40.549	2.37676e-18	1.92441e-17	6.2 (12.89)
F90	Hyperkinetic disorders	5	7	12.805	0.000264765	0.00214374	4.74 (3.97)
G40	Epilepsy	26	48	9.408	1.2589e-15	1.0193e-14	11.67 (20.92)
G80	Cerebral palsy	7	8	15.176	5.64352e-06	4.56943e-05	5.75 (4.9)
G96	Other disorders of central nervous system	6	8	13.279	5.03759e-05	0.000407882	36.84 (25.46)
H50	Other strabismus	14	29	8.537	2.3024e-08	1.8642e-07	10.52 (15.14)
H52	Disorders of refraction and accommodation	34	30	19.276	1.10552e-27	8.95115e-27	16.11 (18.73)
H65	Nonsuppurative otitis media	28	88	5.563	3.9712e-12	3.21539e-11	2.56 (3.05)
H66	Suppurative and unspecified otitis media	13	84	2.812	0.0019737	0.0159806	1.82 (2.89)
H91	Other hearing loss	8	43	3.492	0.00565328	0.0457733	3.71 (27.71)
J15	Bacterial pneumonia, not elsewhere classified	6	24	4.781	0.0048048	0.0389034	58.13 (31.1)
J18	Pneumonia, organism unspecified	18	138	2.334	0.0016538	0.0133904	10.7 (21.81)
J35	Chronic diseases of tonsils and adenoids	16	114	2.524	0.00152908	0.0123806	3.74 (2.09)
K02	Dental caries	20	19	17.927	4.53556e-16	3.67234e-15	15.8 (13.66)
L02	Cutaneous abscess, furuncle and carbuncle	9	53	3.162	0.00574561	0.0465209	21.08 (15.28)
L60	Nail disorders	9	25	6.567	5.53995e-05	0.000448557	31.41 (18.76)
M35	Other systemic involvement of connective tissue	5	13	7.317	0.00219129	0.0177424	1.85 (28.25)
Q66	Congenital deformities of feet	10	28	6.476	2.21907e-05	0.000179673	4.56 (4.13)
Q67	Congenital musculoskeletal deformities of head, face, spine and chest	5	14	6.829	0.0028446	0.0230321	0.3 (0.19)

## Sheet: Common FXS direct comorbidity
Comorbidity ICD10 code	ICD10 code description	Female RR	Male RR	Female median age at first diagnosis (SD)	Male median age at first diagnosis (SD)
H65	Nonsuppurative otitis media	5.625	5.563	2.61 (3.27)	2.56 (3.05)

## Sheet: Female-specific FXS direct como
Comorbidity ICD10 code	ICD10 code description	No. of patients	No. of controls	Relative Risk	Fisher's uncorrected p-value	FDR	Median age at first diagnosis (SD)
A09	Diarrhoea and gastroenteritis of presumed infectious origin	7	26	5.185	0.00110819	0.0178542	4.64 (18.6)
J00	Acute nasopharyngitis [common cold]	7	21	6.364	0.000377983	0.00608973	1.22 (0.9)

## Sheet: Male-specific FXS direct comorb
Comorbidity ICD10 code	ICD10 code description	No. of patients	No. of controls	Relative Risk	Fisher's uncorrected p-value	FDR	Median age at first diagnosis (SD)
F70	Mild mental retardation	10	1	93.903	1.86509e-12	1.51012e-11	11.24 (11.12)
F71	Moderate mental retardation	6	2	39.838	6.18868e-07	5.01083e-06	42.72 (16.83)
F79	Unspecified mental retardation	29	5	85.367	3.41708e-33	2.76673e-32	21.35 (17.25)
F84	Pervasive developmental disorders	18	7	40.549	2.37676e-18	1.92441e-17	6.2 (12.89)
F90	Hyperkinetic disorders	5	7	12.805	0.000264765	0.00214374	4.74 (3.97)
G40	Epilepsy	26	48	9.408	1.2589e-15	1.0193e-14	11.67 (20.92)
G80	Cerebral palsy	7	8	15.176	5.64352e-06	4.56943e-05	5.75 (4.9)
G96	Other disorders of central nervous system	6	8	13.279	5.03759e-05	0.000407882	36.84 (25.46)
H50	Other strabismus	14	29	8.537	2.3024e-08	1.8642e-07	10.52 (15.14)
H52	Disorders of refraction and accommodation	34	30	19.276	1.10552e-27	8.95115e-27	16.11 (18.73)
H66	Suppurative and unspecified otitis media	13	84	2.812	0.0019737	0.0159806	1.82 (2.89)
H91	Other hearing loss	8	43	3.492	0.00565328	0.0457733	3.71 (27.71)
J15	Bacterial pneumonia, not elsewhere classified	6	24	4.781	0.0048048	0.0389034	58.13 (31.1)
J18	Pneumonia, organism unspecified	18	138	2.334	0.0016538	0.0133904	10.7 (21.81)
J35	Chronic diseases of tonsils and adenoids	16	114	2.524	0.00152908	0.0123806	3.74 (2.09)
K02	Dental caries	20	19	17.927	4.53556e-16	3.67234e-15	15.8 (13.66)
L02	Cutaneous abscess, furuncle and carbuncle	9	53	3.162	0.00574561	0.0465209	21.08 (15.28)
L60	Nail disorders	9	25	6.567	5.53995e-05	0.000448557	31.41 (18.76)
M35	Other systemic involvement of connective tissue	5	13	7.317	0.00219129	0.0177424	1.85 (28.25)
Q66	Congenital deformities of feet	10	28	6.476	2.21907e-05	0.000179673	4.56 (4.13)
Q67	Congenital musculoskeletal deformities of head, face, spine and chest	5	14	6.829	0.0028446	0.0230321	0.3 (0.19)
