# Supplementary material for: Comorbidity landscape of the Danish patient population affected by chromosome abnormalities
Source: Genet Med. 2019 Apr 25;21(11):2485–95. doi: 10.1038/s41436-019-0519-9 (PMC6831512; doi:10.1038/s41436-019-0519-9)
Supplement: Supplementary file 10 — Table S6 [file 41436_2019_519_MOESM10_ESM.xlsx]

## Sheet: non-mosaic DS direct comorbidit
Comorbidity ICD10 code	ICD10 code description	No. of patients	No. of controls	Relative Risk	Fisher's uncorrected p-value	FDR	Median age at first diagnosis (SD)
A04	Other bacterial intestinal infections	10	46	4.082	0.000758056	0.00210753	4.17 (21.97)
A08	Viral and other specified intestinal infections	54	223	4.282	1.32605e-16	3.68665e-16	2.65 (6.13)
A09	Diarrhoea and gastroenteritis of presumed infectious origin	131	768	2.994	6.26737e-26	1.74244e-25	4.19 (11.36)
A38	Scarlet fever	11	10	19.027	2.3747e-09	6.60208e-09	3.58 (2.27)
A39	Meningococcal infection	5	21	4.757	0.0117066	0.0325464	2.94 (5.1)
A40	Streptococcal septicaemia	5	21	4.757	0.0117066	0.0325464	1.34 (31.42)
A41	Other septicaemia	50	149	5.93	2.2185e-20	6.16781e-20	9.23 (22.69)
A46	Erysipelas	31	95	5.814	6.95364e-13	1.93323e-12	19.96 (20.18)
A49	Bacterial infection of unspecified site	25	98	4.58	8.31928e-09	2.3129e-08	9.81 (18.25)
B01	Varicella [chickenpox]	22	51	7.714	2.0066e-11	5.57869e-11	4.18 (4.7)
B08	Other viral infections characterized by skin and mucous membrane lesions, not elsewhere classified	10	53	3.553	0.00193319	0.0053746	5.63 (5.3)
B34	Viral infection of unspecified site	159	753	3.701	3.34645e-41	9.30371e-41	1.96 (6.24)
B35	Dermatophytosis	13	24	9.767	3.36246e-08	9.34822e-08	17.53 (11.78)
B37	Candidiasis	19	70	4.913	2.24754e-07	6.24855e-07	3.26 (21.48)
B95	Streptococcus and staphylococcus as the cause of diseases classified to other chapters	5	13	7.475	0.0021831	0.00606939	7.05 (19.83)
B97	Viral agents as the cause of diseases classified to other chapters	5	15	6.54	0.00360985	0.010036	0.42 (3.06)
C91	Lymphoid leukaemia	12	25	8.721	3.1264e-07	8.69193e-07	6.39 (5.27)
C92	Myeloid leukaemia	12	5	37.789	2.86639e-12	7.96906e-12	3.2 (10.99)
C94	Other leukaemias of specified cell type	5	1	52.323	2.64036e-06	7.34066e-06	2.12 (3.33)
C95	Leukaemia of unspecified cell type	6	7	15.261	3.06402e-05	8.5185e-05	1.74 (3.26)
D23	Other benign neoplasms of skin	18	164	2.008	0.00999087	0.0277763	31.3 (18.98)
D59	Acquired haemolytic anaemia	6	13	8.721	0.00036588	0.00101721	6.46 (15.81)
D62	Acute posthaemorrhagic anaemia	5	18	5.508	0.00684734	0.0190368	24.77 (20.08)
D64	Other anaemias	17	131	2.378	0.00273638	0.00760761	34.37 (22.24)
D69	Purpura and other haemorrhagic conditions	15	106	2.608	0.00226635	0.00630084	11.65 (17.51)
D72	Other disorders of white blood cells	7	10	12.684	1.60815e-05	4.47093e-05	11.16 (18.52)
D75	Other diseases of blood and blood-forming organs	5	14	6.976	0.00283211	0.00787375	38.78 (16.57)
E03	Other hypothyroidism	97	122	13.896	4.36466e-64	1.21345e-63	14.79 (16)
E05	Thyrotoxicosis [hyperthyroidism]	20	129	2.817	0.000158999	0.000442045	18.33 (11.55)
E06	Thyroiditis	14	21	11.892	1.35707e-09	3.77289e-09	15.16 (9.8)
E10	Insulin-dependent diabetes mellitus	30	159	3.379	1.09473e-07	3.04354e-07	33.52 (18.85)
E14	Unspecified diabetes mellitus	13	71	3.391	0.000555531	0.00154447	34.24 (16.9)
E16	Other disorders of pancreatic internal secretion	20	44	8.139	7.87762e-11	2.19011e-10	40.69 (23.36)
E64	Sequelae of malnutrition and other nutritional deficiencies	13	27	8.721	9.75686e-08	2.71258e-07	15.15 (15.33)
E86	Volume depletion	69	276	4.407	1.54824e-21	4.30437e-21	7.82 (24.34)
E87	Other disorders of fluid, electrolyte and acid-base balance	17	109	2.854	0.000452448	0.00125788	17.4 (22.1)
F00	Dementia in Alzheimer's disease	14	19	13.081	5.30367e-10	1.47451e-09	58.3 (6.02)
F03	Unspecified dementia	10	32	5.814	6.23099e-05	0.000173232	58.1 (7.5)
F50	Eating disorders	17	52	5.923	1.0682e-07	2.96978e-07	1.28 (4.74)
F70	Mild mental retardation	14	21	11.892	1.35707e-09	3.77289e-09	11.28 (19.42)
F71	Moderate mental retardation	11	12	16.099	8.2334e-09	2.28903e-08	15.41 (12.66)
F72	Severe mental retardation	12	7	28.342	2.10934e-11	5.86433e-11	18.59 (8.6)
F73	Profound mental retardation	6	4	24.417	4.31762e-06	1.20037e-05	44.55 (24.83)
F79	Unspecified mental retardation	227	34	113.616	4.81348e-257	1.33823e-256	9.22 (15.66)
F80	Specific developmental disorders of speech and language	7	24	5.581	0.00111723	0.00310609	8.15 (13.09)
F84	Pervasive developmental disorders	18	50	6.498	1.33779e-08	3.71929e-08	11.21 (4.62)
F98	Other behavioural and emotional disorders with onset usually occurring in childhood and adolescence	15	118	2.345	0.00559752	0.0155621	2.63 (4.34)
G30	Alzheimer's disease	17	9	31.394	5.11201e-16	1.42123e-15	53.31 (6.36)
G40	Epilepsy	130	307	7.418	3.50129e-61	9.73419e-61	33.94 (22.82)
G41	Status epilepticus	7	21	6.342	0.000579813	0.00161198	27.04 (19.1)
G47	Sleep disorders	41	191	3.815	1.72322e-11	4.79085e-11	9.24 (15.39)
G80	Cerebral palsy	36	75	8.491	5.40287e-19	1.50209e-18	6.71 (8.07)
G90	Disorders of autonomic nervous system	33	12	45.615	1.52054e-32	4.22736e-32	5.86 (20.88)
G96	Other disorders of central nervous system	14	95	2.725	0.00224282	0.00623543	19.92 (17.02)
H00	Hordeolum and chalazion	11	84	2.462	0.0135599	0.0376989	13.24 (9.8)
H01	Other inflammation of eyelid	21	25	14.758	3.9579e-15	1.10036e-14	13.3 (14.64)
H02	Other disorders of eyelid	13	82	2.942	0.00179175	0.00498137	25.16 (17.46)
H04	Disorders of lacrimal system	36	33	18.98	1.3492e-27	3.75101e-27	4.66 (5.21)
H10	Conjunctivitis	45	334	2.395	6.42914e-07	1.78741e-06	4.15 (16.07)
H18	Other disorders of cornea	22	32	12.156	1.63916e-14	4.55715e-14	27.7 (15.89)
H19	Disorders of sclera and cornea in diseases classified elsewhere	11	16	12.311	6.49631e-08	1.80609e-07	35.1 (9.94)
H25	Senile cataract	43	241	3.171	9.20584e-10	2.55938e-09	50.29 (16.71)
H26	Other cataract	78	84	16.21	4.5486e-55	1.26459e-54	26.67 (16.53)
H36	Retinal disorders in diseases classified elsewhere	11	47	4.36	0.000242257	0.000673516	40.75 (16.22)
H44	Disorders of globe	16	19	14.825	7.45401e-12	2.07234e-11	28.73 (17.29)
H47	Other disorders of optic [2nd] nerve and visual pathways	9	35	4.845	0.000491574	0.00136666	11.52 (13.22)
H49	Paralytic strabismus	5	19	5.232	0.00827072	0.022994	3.7 (2.65)
H50	Other strabismus	151	204	12.932	4.21233e-97	1.1711e-96	6.08 (8.78)
H52	Disorders of refraction and accommodation	384	234	28.574	0	0	9.02 (12.87)
H53	Visual disturbances	31	114	4.853	3.55033e-11	9.87053e-11	7.98 (13.05)
H54	Blindness and low vision	23	33	12.311	3.34407e-15	9.29709e-15	9.82 (14.3)
H55	Nystagmus and other irregular eye movements	44	18	41.308	5.70776e-42	1.58686e-41	8.44 (13.13)
H57	Other disorders of eye and adnexa	33	94	6.242	2.31146e-14	6.42626e-14	6.26 (11.27)
H60	Otitis externa	25	84	5.335	5.82486e-10	1.61941e-09	18.46 (16.25)
H61	Other disorders of external ear	70	37	32.587	2.64633e-62	7.35725e-62	11.92 (16.67)
H65	Nonsuppurative otitis media	341	563	10.576	3.55861e-209	9.89355e-209	4.93 (8.31)
H66	Suppurative and unspecified otitis media	125	525	4.178	1.10607e-36	3.07507e-36	6.57 (11.26)
H68	Eustachian salpingitis and obstruction	56	37	26.162	5.01496e-47	1.39425e-46	8.96 (9.45)
H71	Cholesteatoma of middle ear	21	52	7.24	1.52358e-10	4.23582e-10	21.94 (15.14)
H72	Perforation of tympanic membrane	33	155	3.801	1.93593e-09	5.38222e-09	10.89 (10.83)
H90	Conductive and sensorineural hearing loss	141	203	12.14	7.32557e-88	2.03663e-87	14.16 (17.85)
H91	Other hearing loss	126	333	6.632	7.30744e-55	2.03159e-54	16.25 (17.71)
H93	Other disorders of ear, not elsewhere classified	19	162	2.14	0.00440922	0.0122584	12.05 (13.61)
I26	Pulmonary embolism	8	41	3.737	0.00447737	0.0124479	21.35 (14.25)
I27	Other pulmonary heart diseases	30	23	22.528	1.27254e-24	3.53788e-24	5.79 (20.19)
I33	Acute and subacute endocarditis	14	15	16.351	6.16068e-11	1.71278e-10	12.16 (22.28)
I34	Nonrheumatic mitral valve disorders	23	35	11.627	8.37186e-15	2.32752e-14	16.77 (16.08)
I35	Nonrheumatic aortic valve disorders	18	75	4.36	2.11848e-06	5.88974e-06	45.59 (24.63)
I44	Atrioventricular and left bundle-branch block	13	29	8.139	1.86996e-07	5.19881e-07	17.3 (9.83)
I45	Other conduction disorders	11	43	4.757	0.000124155	0.000345172	49.3 (18.21)
I46	Cardiac arrest	10	32	5.814	6.23099e-05	0.000173232	10.18 (21.24)
I49	Other cardiac arrhythmias	14	86	3.007	0.000968731	0.00269324	38.35 (16.52)
I50	Heart failure	55	111	8.721	7.07782e-29	1.96776e-28	12.68 (24.23)
I51	Complications and ill-defined descriptions of heart disease	11	22	9.1	7.14142e-07	1.98544e-06	15.98 (12.66)
I80	Phlebitis and thrombophlebitis	15	105	2.633	0.00208728	0.005803	41.89 (17.31)
I83	Varicose veins of lower extremities	21	206	1.854	0.0118278	0.0328833	35.44 (12.37)
I97	Postprocedural disorders of circulatory system, not elsewhere classified	7	6	19.933	1.71883e-06	4.77864e-06	0.3 (1.03)
J00	Acute nasopharyngitis [common cold]	145	396	6.414	8.19534e-62	2.27845e-61	1.46 (3.79)
J02	Acute pharyngitis	20	70	5.159	5.33982e-08	1.48456e-07	3.56 (6.36)
J03	Acute tonsillitis	92	595	2.722	5.49643e-16	1.5281e-15	5.01 (6.99)
J04	Acute laryngitis and tracheitis	16	50	5.814	3.20747e-07	8.91732e-07	3.92 (5.26)
J05	Acute obstructive laryngitis [croup] and epiglottitis	148	466	5.565	1.43109e-56	3.97868e-56	2.63 (3.03)
J06	Acute upper respiratory infections of multiple and unspecified sites	58	184	5.562	2.45592e-22	6.82788e-22	3.87 (10.76)
J10	Influenza due to other identified influenza virus	6	17	6.783	0.00113011	0.0031419	3.85 (16.28)
J12	Viral pneumonia, not elsewhere classified	100	196	8.942	9.55235e-53	2.65572e-52	0.92 (2.16)
J13	Pneumonia due to Streptococcus pneumoniae	15	34	7.973	2.52413e-08	7.01752e-08	1.67 (5.07)
J14	Pneumonia due to Haemophilus influenzae	28	19	25.29	6.31107e-24	1.75459e-23	1.79 (2.12)
J15	Bacterial pneumonia, not elsewhere classified	115	201	10.016	1.01477e-64	2.82124e-64	8.6 (21.64)
J16	Pneumonia due to other infectious organisms, not elsewhere classified	7	6	19.933	1.71883e-06	4.77864e-06	1.04 (15.05)
J17	Pneumonia in diseases classified elsewhere	7	18	7.344	0.000271413	0.000754575	0.66 (0.36)
J18	Pneumonia, organism unspecified	398	867	8.017	9.31653e-214	2.59016e-213	4.43 (20.23)
J20	Acute bronchitis	151	590	4.486	9.81412e-48	2.72849e-47	1.41 (7.02)
J21	Acute bronchiolitis	25	68	6.572	1.43409e-11	3.98702e-11	1.24 (1.75)
J22	Unspecified acute lower respiratory infection	12	22	9.858	1.07635e-07	2.99244e-07	10.4 (15.59)
J31	Chronic rhinitis, nasopharyngitis and pharyngitis	6	31	3.815	0.0136637	0.0379874	6.63 (12.52)
J35	Chronic diseases of tonsils and adenoids	251	936	4.691	2.25423e-85	6.26715e-85	5.09 (5.08)
J38	Diseases of vocal cords and larynx, not elsewhere classified	10	70	2.702	0.0109272	0.0303795	7.47 (17.54)
J39	Other diseases of upper respiratory tract	21	54	6.976	2.66369e-10	7.40552e-10	2.97 (4.23)
J40	Bronchitis, not specified as acute or chronic	8	30	5.064	0.000821063	0.0022827	1.77 (18.94)
J45	Asthma	160	1239	2.265	3.11029e-20	8.64714e-20	1.95 (10.53)
J69	Pneumonitis due to solids and liquids	19	18	18.359	5.13905e-15	1.42874e-14	50.17 (23.64)
J84	Other interstitial pulmonary diseases	5	20	4.983	0.00988663	0.0274865	26.03 (18.97)
J86	Pyothorax	10	16	11.285	4.96559e-07	1.38052e-06	43.37 (19.91)
J94	Other pleural conditions	5	4	20.929	4.83256e-05	0.000134353	0.25 (19.97)
J96	Respiratory failure, not elsewhere classified	97	149	11.395	2.36814e-58	6.58384e-58	4.19 (21.31)
J98	Other respiratory disorders	43	82	9.246	1.37257e-23	3.81598e-23	1.23 (8.94)
K00	Disorders of tooth development and eruption	55	177	5.487	5.28721e-21	1.46994e-20	16.48 (6.49)
K01	Embedded and impacted teeth	22	105	3.784	1.18374e-06	3.291e-06	16.44 (11.95)
K02	Dental caries	98	109	15.697	3.24949e-68	9.03414e-68	10.88 (13.38)
K03	Other diseases of hard tissues of teeth	8	30	5.064	0.000821063	0.0022827	15.44 (2.52)
K04	Diseases of pulp and periapical tissues	17	69	4.485	2.98548e-06	8.30015e-06	30.9 (12.42)
K05	Gingivitis and periodontal diseases	20	50	7.182	4.76524e-10	1.32482e-09	25.68 (11.74)
K07	Dentofacial anomalies [including malocclusion]	25	216	2.09	0.00142083	0.00395015	14.78 (4.2)
K08	Other disorders of teeth and supporting structures	27	68	7.078	5.07673e-13	1.41142e-12	22.76 (16.76)
K12	Stomatitis and related lesions	18	58	5.617	8.7213e-08	2.42467e-07	2.93 (7.29)
K13	Other diseases of lip and oral mucosa	6	30	3.938	0.0119826	0.0333137	20.92 (23.55)
K20	Oesophagitis	12	68	3.286	0.00118785	0.00330243	16.27 (21.95)
K22	Other diseases of oesophagus	9	57	3.007	0.00888483	0.0247014	27.15 (19.99)
K31	Other diseases of stomach and duodenum	8	18	8.262	4.67684e-05	0.000130024	14.53 (17.35)
K43	Ventral hernia	13	63	3.815	0.000202192	0.000562129	7.96 (18.71)
K45	Other abdominal hernia	8	31	4.905	0.000984583	0.00273731	14.19 (14.3)
K52	Other noninfective gastroenteritis and colitis	23	203	2.052	0.00275597	0.00766207	8.62 (15.36)
K56	Paralytic ileus and intestinal obstruction without hernia	14	80	3.23	0.000515943	0.00143441	1.43 (15.2)
K59	Other functional intestinal disorders	107	665	2.828	1.42069e-19	3.94976e-19	5.38 (18.43)
K62	Other diseases of anus and rectum	23	180	2.313	0.000660062	0.00183509	16.18 (22.6)
K63	Other diseases of intestine	6	29	4.07	0.0104525	0.0290598	6.56 (7.9)
K83	Other diseases of biliary tract	5	16	6.156	0.00452959	0.012593	0.93 (26.8)
K90	Intestinal malabsorption	60	42	24.742	1.87841e-49	5.2223e-49	13.1 (13.72)
K91	Postprocedural disorders of digestive system, not elsewhere classified	8	11	13.081	3.17771e-06	8.83458e-06	1.17 (4.53)
K92	Other diseases of digestive system	19	88	3.919	4.27606e-06	1.18882e-05	30.83 (25.61)
L01	Impetigo	18	74	4.418	1.7983e-06	4.99958e-06	6.36 (8.36)
L02	Cutaneous abscess, furuncle and carbuncle	46	365	2.24	2.51793e-06	7.00028e-06	18.12 (15.35)
L03	Cellulitis	39	168	4.128	7.03173e-12	1.95494e-11	8.48 (15.49)
L08	Other local infections of skin and subcutaneous tissue	41	206	3.539	1.30691e-10	3.63344e-10	13.07 (16.08)
L20	Atopic dermatitis	22	199	2.006	0.00438714	0.012197	4.88 (10.49)
L27	Dermatitis due to substances taken internally	5	13	7.475	0.0021831	0.00606939	3.46 (12.73)
L30	Other dermatitis	21	114	3.337	1.18309e-05	3.28919e-05	11.25 (8.98)
L40	Psoriasis	9	57	3.007	0.00888483	0.0247014	30.54 (15.91)
L52	Erythema nodosum	7	11	11.627	2.5086e-05	6.97434e-05	9.02 (10.83)
L63	Alopecia areata	6	2	40.696	6.32589e-07	1.75871e-06	10.88 (12.1)
L70	Acne	7	35	3.876	0.00683457	0.0190013	15.34 (12.41)
L73	Other follicular disorders	19	40	8.508	1.30211e-10	3.62009e-10	21.22 (7.58)
L89	Decubitus ulcer	9	17	9.689	5.22054e-06	1.4514e-05	59.05 (15.97)
M10	Gout	10	47	3.997	0.000875457	0.00243392	47.37 (14.02)
M16	Coxarthrosis [arthrosis of hip]	18	156	2.111	0.00637744	0.0177304	36.22 (13.3)
M20	Acquired deformities of fingers and toes	32	159	3.597	1.10191e-08	3.0635e-08	27.46 (20.16)
M21	Other acquired deformities of limbs	67	139	8.471	2.23625e-34	6.21716e-34	11.99 (10.96)
M35	Other systemic involvement of connective tissue	39	122	5.672	1.30804e-15	3.63658e-15	4.22 (7.77)
M41	Scoliosis	35	150	4.158	7.4452e-11	2.06989e-10	14.07 (10.21)
M43	Other deforming dorsopathies	11	76	2.718	0.00717364	0.019944	19.56 (13.26)
M91	Juvenile osteochondrosis of hip and pelvis	7	21	6.342	0.000579813	0.00161198	11.25 (11.25)
N17	Acute renal failure	6	20	5.814	0.00224293	0.00623573	28.07 (19.54)
N18	Chronic renal failure	10	63	2.998	0.00578226	0.0160757	45.27 (14.09)
N30	Cystitis	51	447	2.024	9.45869e-06	2.62968e-05	39.46 (22.58)
N31	Neuromuscular dysfunction of bladder, not elsewhere classified	6	33	3.591	0.017506	0.0486697	9.23 (19.35)
N35	Urethral stricture	8	20	7.475	8.44652e-05	0.000234828	31.06 (16.67)
N39	Other disorders of urinary system	36	344	1.87	0.000815358	0.00226684	22.72 (23.29)
N47	Redundant prepuce, phimosis and paraphimosis	40	389	1.834	0.000590631	0.00164206	10.23 (13.97)
Q10	Congenital malformations of eyelid, lacrimal apparatus and orbit	21	24	15.348	2.26571e-15	6.29906e-15	5.12 (8.5)
Q12	Congenital lens malformations	22	11	33.429	1.2119e-20	3.36929e-20	16.49 (12.67)
Q13	Congenital malformations of anterior segment of eye	7	5	23.255	8.32335e-07	2.31403e-06	5.12 (22.58)
Q16	Congenital malformations of ear causing impairment of hearing	7	9	13.953	9.92355e-06	2.75892e-05	10.62 (15.87)
Q20	Congenital malformations of cardiac chambers and connections	33	16	34.882	1.43585e-30	3.99191e-30	0.19 (4.92)
Q21	Congenital malformations of cardiac septa	441	107	71.379	0	0	1.24 (9.77)
Q22	Congenital malformations of pulmonary and tricuspid valves	27	19	24.417	7.12146e-23	1.97989e-22	1.19 (13.73)
Q23	Congenital malformations of aortic and mitral valves	56	31	31.067	2.08798e-49	5.80494e-49	7.95 (9.68)
Q24	Other congenital malformations of heart	93	40	39.987	6.43431e-87	1.78885e-86	0.31 (8.39)
Q25	Congenital malformations of great arteries	97	52	32.25	6.6377e-86	1.8454e-85	0.09 (5.18)
Q26	Congenital malformations of great veins	6	4	24.417	4.31762e-06	1.20037e-05	2.02 (1.42)
Q31	Congenital malformations of larynx	11	19	10.465	2.34214e-07	6.51155e-07	0.46 (2.74)
Q32	Congenital malformations of trachea and bronchus	6	7	15.261	3.06402e-05	8.5185e-05	1.47 (5.24)
Q35	Cleft palate	6	16	7.182	0.000875015	0.00243269	4.18 (3.08)
Q38	Other congenital malformations of tongue, mouth and pharynx	7	29	4.651	0.00280184	0.0077896	5.72 (5.53)
Q39	Congenital malformations of oesophagus	5	2	34.882	8.82679e-06	2.454e-05	1.07 (5.66)
Q40	Other congenital malformations of upper alimentary tract	8	24	6.279	0.000235658	0.00065517	7.3 (10.07)
Q41	Congenital absence, atresia and stenosis of small intestine	21	4	76.741	2.1479e-23	5.97153e-23	0 (3.34)
Q42	Congenital absence, atresia and stenosis of large intestine	5	8	11.627	0.000411302	0.00114349	0.07 (3.03)
Q43	Other congenital malformations of intestine	22	12	30.857	3.25954e-20	9.06208e-20	1.95 (3.89)
Q45	Other congenital malformations of digestive system	6	1	61.044	1.65791e-07	4.60928e-07	0 (0.04)
Q53	Undescended testicle	52	229	4.019	4.65885e-15	1.29524e-14	7.89 (9.99)
Q65	Congenital deformities of hip	31	149	3.721	9.52026e-09	2.6468e-08	10.61 (14.05)
Q66	Congenital deformities of feet	105	196	9.385	5.90225e-57	1.64093e-56	10.17 (11.64)
Q70	Syndactyly	6	21	5.549	0.00275349	0.00765518	1.95 (20.96)
Q72	Reduction defects of lower limb	5	16	6.156	0.00452959	0.012593	13.25 (11.7)
Q74	Other congenital malformations of limb(s)	12	43	5.153	3.00103e-05	8.34338e-05	8.82 (4.79)
Q79	Congenital malformations of the musculoskeletal system, not elsewhere classified	7	25	5.366	0.00136407	0.00379235	6.72 (14.41)
Q87	Other specified congenital malformation syndromes affecting multiple systems	7	29	4.651	0.00280184	0.0077896	5.93 (7.38)
Q89	Other congenital malformations, not elsewhere classified	17	28	10.825	6.77865e-11	1.88458e-10	0 (1.73)
Q92	Other trisomies and partial trisomies of the autosomes, not elsewhere classified	7	6	19.933	1.71883e-06	4.77864e-06	3.69 (5.38)
Q96	Turner's syndrome	5	6	14.949	0.000161726	0.000449626	11.92 (4.74)
Q99	Other chromosome abnormalities, not elsewhere classified	14	22	11.375	2.11034e-09	5.86711e-09	19.57 (14.05)

## Sheet: mosaic DS direct comorbidities
Comorbidity ICD10 code	ICD10 code description	No. of patients	No. of controls	Relative Risk	Fisher's uncorrected p-value	FDR	Median age at first diagnosis (SD)
E03	Other hypothyroidism	6	10	10.747	0.000105136	0.000749094	14.71 (5.38)
F79	Unspecified mental retardation	12	4	43.911	3.39045e-13	2.4157e-12	34.8 (22.13)
G40	Epilepsy	9	14	11.259	1.02365e-06	7.29351e-06	51.96 (20.55)
H25	Senile cataract	6	16	6.954	0.000756774	0.00539201	51.21 (16.9)
H26	Other cataract	5	4	20.267	4.28516e-05	0.000305318	32.37 (22.58)
H50	Other strabismus	10	9	18.578	6.7215e-09	4.78907e-08	6.92 (21.68)
H52	Disorders of refraction and accommodation	14	15	15.833	1.77148e-11	1.26218e-10	7.58 (21.67)
H65	Nonsuppurative otitis media	13	22	10.28	5.78032e-09	4.11848e-08	4.59 (9.05)
H90	Conductive and sensorineural hearing loss	6	13	8.444	0.000313074	0.00223065	16.66 (10.17)
H91	Other hearing loss	8	24	6.08	0.000179162	0.00127653	11.71 (18.91)
J15	Bacterial pneumonia, not elsewhere classified	5	5	16.889	8.21332e-05	0.000585199	35.63 (23.87)
J18	Pneumonia, organism unspecified	15	52	5.099	7.52079e-07	5.35856e-06	14.42 (24.07)
K00	Disorders of tooth development and eruption	6	12	9.094	0.000223624	0.00159332	15.95 (5.65)
Q21	Congenital malformations of cardiac septa	16	2	95.704	1.0448e-19	7.4442e-19	6.41 (16.6)
Q66	Congenital deformities of feet	6	10	10.747	0.000105136	0.000749094	12.43 (5.46)

## Sheet: Common direct comorbidities
Comorbidity ICD10 code	ICD10 code description	non-mosaic RR	mosaic RR	non-mosaic median age at first diagnosis (SD)	mosaic median age at first diagnosis (SD)
E03	Other hypothyroidism	13.896	10.747	14.79 (16)	14.71 (5.38)
F79	Unspecified mental retardation	113.616	43.911	9.22 (15.66)	34.8 (22.13)
G40	Epilepsy	7.418	11.259	33.94 (22.82)	51.96 (20.55)
H25	Senile cataract	3.171	6.954	50.29 (16.71)	51.21 (16.9)
H26	Other cataract	16.21	20.267	26.67 (16.53)	32.37 (22.58)
H50	Other strabismus	12.932	18.578	6.08 (8.78)	6.92 (21.68)
H52	Disorders of refraction and accommodation	28.574	15.833	9.02 (12.87)	7.58 (21.67)
H65	Nonsuppurative otitis media	10.576	10.28	4.93 (8.31)	4.59 (9.05)
H90	Conductive and sensorineural hearing loss	12.14	8.444	14.16 (17.85)	16.66 (10.17)
H91	Other hearing loss	6.632	6.08	16.25 (17.71)	11.71 (18.91)
J15	Bacterial pneumonia, not elsewhere classified	10.016	16.889	8.6 (21.64)	35.63 (23.87)
J18	Pneumonia, organism unspecified	8.017	5.099	4.43 (20.23)	14.42 (24.07)
K00	Disorders of tooth development and eruption	5.487	9.094	16.48 (6.49)	15.95 (5.65)
Q21	Congenital malformations of cardiac septa	71.379	95.704	1.24 (9.77)	6.41 (16.6)
Q66	Congenital deformities of feet	9.385	10.747	10.17 (11.64)	12.43 (5.46)

## Sheet: non-mosaic-specific direct como
Comorbidity ICD10 code	ICD10 code description	No. of patients	No. of controls	Relative Risk	Fisher's uncorrected p-value	FDR	Median age at first diagnosis (SD)
A04	Other bacterial intestinal infections	10	46	4.082	0.000758	0.00211	4.17 (21.97)
A08	Viral and other specified intestinal infections	54	223	4.282	1.33e-16	3.69e-16	2.65 (6.13)
A09	Diarrhoea and gastroenteritis of presumed infectious origin	131	768	2.994	6.27e-26	1.74e-25	4.19 (11.36)
A38	Scarlet fever	11	10	19.027	2.37e-09	6.6e-09	3.58 (2.27)
A39	Meningococcal infection	5	21	4.757	0.0117	0.0325	2.94 (5.1)
A40	Streptococcal septicaemia	5	21	4.757	0.0117	0.0325	1.34 (31.42)
A41	Other septicaemia	50	149	5.93	2.22e-20	6.17e-20	9.23 (22.69)
A46	Erysipelas	31	95	5.814	6.95e-13	1.93e-12	19.96 (20.18)
A49	Bacterial infection of unspecified site	25	98	4.58	8.32e-09	2.31e-08	9.81 (18.25)
B01	Varicella [chickenpox]	22	51	7.714	2.01e-11	5.58e-11	4.18 (4.7)
B08	Other viral infections characterized by skin and mucous membrane lesions, not elsewhere classified	10	53	3.553	0.00193	0.00537	5.63 (5.3)
B34	Viral infection of unspecified site	159	753	3.701	3.35e-41	9.3e-41	1.96 (6.24)
B35	Dermatophytosis	13	24	9.767	3.36e-08	9.35e-08	17.53 (11.78)
B37	Candidiasis	19	70	4.913	2.25e-07	6.25e-07	3.26 (21.48)
B95	Streptococcus and staphylococcus as the cause of diseases classified to other chapters	5	13	7.475	0.00218	0.00607	7.05 (19.83)
B97	Viral agents as the cause of diseases classified to other chapters	5	15	6.54	0.00361	0.01	0.42 (3.06)
C91	Lymphoid leukaemia	12	25	8.721	3.13e-07	8.69e-07	6.39 (5.27)
C92	Myeloid leukaemia	12	5	37.789	2.87e-12	7.97e-12	3.2 (10.99)
C94	Other leukaemias of specified cell type	5	1	52.323	2.64e-06	7.34e-06	2.12 (3.33)
C95	Leukaemia of unspecified cell type	6	7	15.261	3.06e-05	8.52e-05	1.74 (3.26)
D23	Other benign neoplasms of skin	18	164	2.008	0.00999	0.0278	31.3 (18.98)
D59	Acquired haemolytic anaemia	6	13	8.721	0.000366	0.00102	6.46 (15.81)
D62	Acute posthaemorrhagic anaemia	5	18	5.508	0.00685	0.019	24.77 (20.08)
D64	Other anaemias	17	131	2.378	0.00274	0.00761	34.37 (22.24)
D69	Purpura and other haemorrhagic conditions	15	106	2.608	0.00227	0.0063	11.65 (17.51)
D72	Other disorders of white blood cells	7	10	12.684	1.61e-05	4.47e-05	11.16 (18.52)
D75	Other diseases of blood and blood-forming organs	5	14	6.976	0.00283	0.00787	38.78 (16.57)
E05	Thyrotoxicosis [hyperthyroidism]	20	129	2.817	0.000159	0.000442	18.33 (11.55)
E06	Thyroiditis	14	21	11.892	1.36e-09	3.77e-09	15.16 (9.8)
E10	Insulin-dependent diabetes mellitus	30	159	3.379	1.09e-07	3.04e-07	33.52 (18.85)
E14	Unspecified diabetes mellitus	13	71	3.391	0.000556	0.00154	34.24 (16.9)
E16	Other disorders of pancreatic internal secretion	20	44	8.139	7.88e-11	2.19e-10	40.69 (23.36)
E64	Sequelae of malnutrition and other nutritional deficiencies	13	27	8.721	9.76e-08	2.71e-07	15.15 (15.33)
E86	Volume depletion	69	276	4.407	1.55e-21	4.3e-21	7.82 (24.34)
E87	Other disorders of fluid, electrolyte and acid-base balance	17	109	2.854	0.000452	0.00126	17.4 (22.1)
F00	Dementia in Alzheimer's disease	14	19	13.081	5.3e-10	1.47e-09	58.3 (6.02)
F03	Unspecified dementia	10	32	5.814	6.23e-05	0.000173	58.1 (7.5)
F50	Eating disorders	17	52	5.923	1.07e-07	2.97e-07	1.28 (4.74)
F70	Mild mental retardation	14	21	11.892	1.36e-09	3.77e-09	11.28 (19.42)
F71	Moderate mental retardation	11	12	16.099	8.23e-09	2.29e-08	15.41 (12.66)
F72	Severe mental retardation	12	7	28.342	2.11e-11	5.86e-11	18.59 (8.6)
F73	Profound mental retardation	6	4	24.417	4.32e-06	1.2e-05	44.55 (24.83)
F80	Specific developmental disorders of speech and language	7	24	5.581	0.00112	0.00311	8.15 (13.09)
F84	Pervasive developmental disorders	18	50	6.498	1.34e-08	3.72e-08	11.21 (4.62)
F98	Other behavioural and emotional disorders with onset usually occurring in childhood and adolescence	15	118	2.345	0.0056	0.0156	2.63 (4.34)
G30	Alzheimer's disease	17	9	31.394	5.11e-16	1.42e-15	53.31 (6.36)
G41	Status epilepticus	7	21	6.342	0.00058	0.00161	27.04 (19.1)
G47	Sleep disorders	41	191	3.815	1.72e-11	4.79e-11	9.24 (15.39)
G80	Cerebral palsy	36	75	8.491	5.4e-19	1.5e-18	6.71 (8.07)
G90	Disorders of autonomic nervous system	33	12	45.615	1.52e-32	4.23e-32	5.86 (20.88)
G96	Other disorders of central nervous system	14	95	2.725	0.00224	0.00624	19.92 (17.02)
H00	Hordeolum and chalazion	11	84	2.462	0.0136	0.0377	13.24 (9.8)
H01	Other inflammation of eyelid	21	25	14.758	3.96e-15	1.1e-14	13.3 (14.64)
H02	Other disorders of eyelid	13	82	2.942	0.00179	0.00498	25.16 (17.46)
H04	Disorders of lacrimal system	36	33	18.98	1.35e-27	3.75e-27	4.66 (5.21)
H10	Conjunctivitis	45	334	2.395	6.43e-07	1.79e-06	4.15 (16.07)
H18	Other disorders of cornea	22	32	12.156	1.64e-14	4.56e-14	27.7 (15.89)
H19	Disorders of sclera and cornea in diseases classified elsewhere	11	16	12.311	6.5e-08	1.81e-07	35.1 (9.94)
H36	Retinal disorders in diseases classified elsewhere	11	47	4.36	0.000242	0.000674	40.75 (16.22)
H44	Disorders of globe	16	19	14.825	7.45e-12	2.07e-11	28.73 (17.29)
H47	Other disorders of optic [2nd] nerve and visual pathways	9	35	4.845	0.000492	0.00137	11.52 (13.22)
H49	Paralytic strabismus	5	19	5.232	0.00827	0.023	3.7 (2.65)
H53	Visual disturbances	31	114	4.853	3.55e-11	9.87e-11	7.98 (13.05)
H54	Blindness and low vision	23	33	12.311	3.34e-15	9.3e-15	9.82 (14.3)
H55	Nystagmus and other irregular eye movements	44	18	41.308	5.71e-42	1.59e-41	8.44 (13.13)
H57	Other disorders of eye and adnexa	33	94	6.242	2.31e-14	6.43e-14	6.26 (11.27)
H60	Otitis externa	25	84	5.335	5.82e-10	1.62e-09	18.46 (16.25)
H61	Other disorders of external ear	70	37	32.587	2.65e-62	7.36e-62	11.92 (16.67)
H66	Suppurative and unspecified otitis media	125	525	4.178	1.11e-36	3.08e-36	6.57 (11.26)
H68	Eustachian salpingitis and obstruction	56	37	26.162	5.01e-47	1.39e-46	8.96 (9.45)
H71	Cholesteatoma of middle ear	21	52	7.24	1.52e-10	4.24e-10	21.94 (15.14)
H72	Perforation of tympanic membrane	33	155	3.801	1.94e-09	5.38e-09	10.89 (10.83)
H93	Other disorders of ear, not elsewhere classified	19	162	2.14	0.00441	0.0123	12.05 (13.61)
I26	Pulmonary embolism	8	41	3.737	0.00448	0.0124	21.35 (14.25)
I27	Other pulmonary heart diseases	30	23	22.528	1.27e-24	3.54e-24	5.79 (20.19)
I33	Acute and subacute endocarditis	14	15	16.351	6.16e-11	1.71e-10	12.16 (22.28)
I34	Nonrheumatic mitral valve disorders	23	35	11.627	8.37e-15	2.33e-14	16.77 (16.08)
I35	Nonrheumatic aortic valve disorders	18	75	4.36	2.12e-06	5.89e-06	45.59 (24.63)
I44	Atrioventricular and left bundle-branch block	13	29	8.139	1.87e-07	5.2e-07	17.3 (9.83)
I45	Other conduction disorders	11	43	4.757	0.000124	0.000345	49.3 (18.21)
I46	Cardiac arrest	10	32	5.814	6.23e-05	0.000173	10.18 (21.24)
I49	Other cardiac arrhythmias	14	86	3.007	0.000969	0.00269	38.35 (16.52)
I50	Heart failure	55	111	8.721	7.08e-29	1.97e-28	12.68 (24.23)
I51	Complications and ill-defined descriptions of heart disease	11	22	9.1	7.14e-07	1.99e-06	15.98 (12.66)
I80	Phlebitis and thrombophlebitis	15	105	2.633	0.00209	0.0058	41.89 (17.31)
I83	Varicose veins of lower extremities	21	206	1.854	0.0118	0.0329	35.44 (12.37)
I97	Postprocedural disorders of circulatory system, not elsewhere classified	7	6	19.933	1.72e-06	4.78e-06	0.3 (1.03)
J00	Acute nasopharyngitis [common cold]	145	396	6.414	8.2e-62	2.28e-61	1.46 (3.79)
J02	Acute pharyngitis	20	70	5.159	5.34e-08	1.48e-07	3.56 (6.36)
J03	Acute tonsillitis	92	595	2.722	5.5e-16	1.53e-15	5.01 (6.99)
J04	Acute laryngitis and tracheitis	16	50	5.814	3.21e-07	8.92e-07	3.92 (5.26)
J05	Acute obstructive laryngitis [croup] and epiglottitis	148	466	5.565	1.43e-56	3.98e-56	2.63 (3.03)
J06	Acute upper respiratory infections of multiple and unspecified sites	58	184	5.562	2.46e-22	6.83e-22	3.87 (10.76)
J10	Influenza due to other identified influenza virus	6	17	6.783	0.00113	0.00314	3.85 (16.28)
J12	Viral pneumonia, not elsewhere classified	100	196	8.942	9.55e-53	2.66e-52	0.92 (2.16)
J13	Pneumonia due to Streptococcus pneumoniae	15	34	7.973	2.52e-08	7.02e-08	1.67 (5.07)
J14	Pneumonia due to Haemophilus influenzae	28	19	25.29	6.31e-24	1.75e-23	1.79 (2.12)
J16	Pneumonia due to other infectious organisms, not elsewhere classified	7	6	19.933	1.72e-06	4.78e-06	1.04 (15.05)
J17	Pneumonia in diseases classified elsewhere	7	18	7.344	0.000271	0.000755	0.66 (0.36)
J20	Acute bronchitis	151	590	4.486	9.81e-48	2.73e-47	1.41 (7.02)
J21	Acute bronchiolitis	25	68	6.572	1.43e-11	3.99e-11	1.24 (1.75)
J22	Unspecified acute lower respiratory infection	12	22	9.858	1.08e-07	2.99e-07	10.4 (15.59)
J31	Chronic rhinitis, nasopharyngitis and pharyngitis	6	31	3.815	0.0137	0.038	6.63 (12.52)
J35	Chronic diseases of tonsils and adenoids	251	936	4.691	2.25e-85	6.27e-85	5.09 (5.08)
J38	Diseases of vocal cords and larynx, not elsewhere classified	10	70	2.702	0.0109	0.0304	7.47 (17.54)
J39	Other diseases of upper respiratory tract	21	54	6.976	2.66e-10	7.41e-10	2.97 (4.23)
J40	Bronchitis, not specified as acute or chronic	8	30	5.064	0.000821	0.00228	1.77 (18.94)
J45	Asthma	160	1239	2.265	3.11e-20	8.65e-20	1.95 (10.53)
J69	Pneumonitis due to solids and liquids	19	18	18.359	5.14e-15	1.43e-14	50.17 (23.64)
J84	Other interstitial pulmonary diseases	5	20	4.983	0.00989	0.0275	26.03 (18.97)
J86	Pyothorax	10	16	11.285	4.97e-07	1.38e-06	43.37 (19.91)
J94	Other pleural conditions	5	4	20.929	4.83e-05	0.000134	0.25 (19.97)
J96	Respiratory failure, not elsewhere classified	97	149	11.395	2.37e-58	6.58e-58	4.19 (21.31)
J98	Other respiratory disorders	43	82	9.246	1.37e-23	3.82e-23	1.23 (8.94)
K01	Embedded and impacted teeth	22	105	3.784	1.18e-06	3.29e-06	16.44 (11.95)
K02	Dental caries	98	109	15.697	3.25e-68	9.03e-68	10.88 (13.38)
K03	Other diseases of hard tissues of teeth	8	30	5.064	0.000821	0.00228	15.44 (2.52)
K04	Diseases of pulp and periapical tissues	17	69	4.485	2.99e-06	8.3e-06	30.9 (12.42)
K05	Gingivitis and periodontal diseases	20	50	7.182	4.77e-10	1.32e-09	25.68 (11.74)
K07	Dentofacial anomalies [including malocclusion]	25	216	2.09	0.00142	0.00395	14.78 (4.2)
K08	Other disorders of teeth and supporting structures	27	68	7.078	5.08e-13	1.41e-12	22.76 (16.76)
K12	Stomatitis and related lesions	18	58	5.617	8.72e-08	2.42e-07	2.93 (7.29)
K13	Other diseases of lip and oral mucosa	6	30	3.938	0.012	0.0333	20.92 (23.55)
K20	Oesophagitis	12	68	3.286	0.00119	0.0033	16.27 (21.95)
K22	Other diseases of oesophagus	9	57	3.007	0.00888	0.0247	27.15 (19.99)
K31	Other diseases of stomach and duodenum	8	18	8.262	4.68e-05	0.00013	14.53 (17.35)
K43	Ventral hernia	13	63	3.815	0.000202	0.000562	7.96 (18.71)
K45	Other abdominal hernia	8	31	4.905	0.000985	0.00274	14.19 (14.3)
K52	Other noninfective gastroenteritis and colitis	23	203	2.052	0.00276	0.00766	8.62 (15.36)
K56	Paralytic ileus and intestinal obstruction without hernia	14	80	3.23	0.000516	0.00143	1.43 (15.2)
K59	Other functional intestinal disorders	107	665	2.828	1.42e-19	3.95e-19	5.38 (18.43)
K62	Other diseases of anus and rectum	23	180	2.313	0.00066	0.00184	16.18 (22.6)
K63	Other diseases of intestine	6	29	4.07	0.0105	0.0291	6.56 (7.9)
K83	Other diseases of biliary tract	5	16	6.156	0.00453	0.0126	0.93 (26.8)
K90	Intestinal malabsorption	60	42	24.742	1.88e-49	5.22e-49	13.1 (13.72)
K91	Postprocedural disorders of digestive system, not elsewhere classified	8	11	13.081	3.18e-06	8.83e-06	1.17 (4.53)
K92	Other diseases of digestive system	19	88	3.919	4.28e-06	1.19e-05	30.83 (25.61)
L01	Impetigo	18	74	4.418	1.8e-06	5e-06	6.36 (8.36)
L02	Cutaneous abscess, furuncle and carbuncle	46	365	2.24	2.52e-06	7e-06	18.12 (15.35)
L03	Cellulitis	39	168	4.128	7.03e-12	1.95e-11	8.48 (15.49)
L08	Other local infections of skin and subcutaneous tissue	41	206	3.539	1.31e-10	3.63e-10	13.07 (16.08)
L20	Atopic dermatitis	22	199	2.006	0.00439	0.0122	4.88 (10.49)
L27	Dermatitis due to substances taken internally	5	13	7.475	0.00218	0.00607	3.46 (12.73)
L30	Other dermatitis	21	114	3.337	1.18e-05	3.29e-05	11.25 (8.98)
L40	Psoriasis	9	57	3.007	0.00888	0.0247	30.54 (15.91)
L52	Erythema nodosum	7	11	11.627	2.51e-05	6.97e-05	9.02 (10.83)
L63	Alopecia areata	6	2	40.696	6.33e-07	1.76e-06	10.88 (12.1)
L70	Acne	7	35	3.876	0.00683	0.019	15.34 (12.41)
L73	Other follicular disorders	19	40	8.508	1.3e-10	3.62e-10	21.22 (7.58)
L89	Decubitus ulcer	9	17	9.689	5.22e-06	1.45e-05	59.05 (15.97)
M10	Gout	10	47	3.997	0.000875	0.00243	47.37 (14.02)
M16	Coxarthrosis [arthrosis of hip]	18	156	2.111	0.00638	0.0177	36.22 (13.3)
M20	Acquired deformities of fingers and toes	32	159	3.597	1.1e-08	3.06e-08	27.46 (20.16)
M21	Other acquired deformities of limbs	67	139	8.471	2.24e-34	6.22e-34	11.99 (10.96)
M35	Other systemic involvement of connective tissue	39	122	5.672	1.31e-15	3.64e-15	4.22 (7.77)
M41	Scoliosis	35	150	4.158	7.45e-11	2.07e-10	14.07 (10.21)
M43	Other deforming dorsopathies	11	76	2.718	0.00717	0.0199	19.56 (13.26)
M91	Juvenile osteochondrosis of hip and pelvis	7	21	6.342	0.00058	0.00161	11.25 (11.25)
N17	Acute renal failure	6	20	5.814	0.00224	0.00624	28.07 (19.54)
N18	Chronic renal failure	10	63	2.998	0.00578	0.0161	45.27 (14.09)
N30	Cystitis	51	447	2.024	9.46e-06	2.63e-05	39.46 (22.58)
N31	Neuromuscular dysfunction of bladder, not elsewhere classified	6	33	3.591	0.0175	0.0487	9.23 (19.35)
N35	Urethral stricture	8	20	7.475	8.45e-05	0.000235	31.06 (16.67)
N39	Other disorders of urinary system	36	344	1.87	0.000815	0.00227	22.72 (23.29)
N47	Redundant prepuce, phimosis and paraphimosis	40	389	1.834	0.000591	0.00164	10.23 (13.97)
Q10	Congenital malformations of eyelid, lacrimal apparatus and orbit	21	24	15.348	2.27e-15	6.3e-15	5.12 (8.5)
Q12	Congenital lens malformations	22	11	33.429	1.21e-20	3.37e-20	16.49 (12.67)
Q13	Congenital malformations of anterior segment of eye	7	5	23.255	8.32e-07	2.31e-06	5.12 (22.58)
Q16	Congenital malformations of ear causing impairment of hearing	7	9	13.953	9.92e-06	2.76e-05	10.62 (15.87)
Q20	Congenital malformations of cardiac chambers and connections	33	16	34.882	1.44e-30	3.99e-30	0.19 (4.92)
Q22	Congenital malformations of pulmonary and tricuspid valves	27	19	24.417	7.12e-23	1.98e-22	1.19 (13.73)
Q23	Congenital malformations of aortic and mitral valves	56	31	31.067	2.09e-49	5.8e-49	7.95 (9.68)
Q24	Other congenital malformations of heart	93	40	39.987	6.43e-87	1.79e-86	0.31 (8.39)
Q25	Congenital malformations of great arteries	97	52	32.25	6.64e-86	1.85e-85	0.09 (5.18)
Q26	Congenital malformations of great veins	6	4	24.417	4.32e-06	1.2e-05	2.02 (1.42)
Q31	Congenital malformations of larynx	11	19	10.465	2.34e-07	6.51e-07	0.46 (2.74)
Q32	Congenital malformations of trachea and bronchus	6	7	15.261	3.06e-05	8.52e-05	1.47 (5.24)
Q35	Cleft palate	6	16	7.182	0.000875	0.00243	4.18 (3.08)
Q38	Other congenital malformations of tongue, mouth and pharynx	7	29	4.651	0.0028	0.00779	5.72 (5.53)
Q39	Congenital malformations of oesophagus	5	2	34.882	8.83e-06	2.45e-05	1.07 (5.66)
Q40	Other congenital malformations of upper alimentary tract	8	24	6.279	0.000236	0.000655	7.3 (10.07)
Q41	Congenital absence, atresia and stenosis of small intestine	21	4	76.741	2.15e-23	5.97e-23	0 (3.34)
Q42	Congenital absence, atresia and stenosis of large intestine	5	8	11.627	0.000411	0.00114	0.07 (3.03)
Q43	Other congenital malformations of intestine	22	12	30.857	3.26e-20	9.06e-20	1.95 (3.89)
Q45	Other congenital malformations of digestive system	6	1	61.044	1.66e-07	4.61e-07	0 (0.04)
Q53	Undescended testicle	52	229	4.019	4.66e-15	1.3e-14	7.89 (9.99)
Q65	Congenital deformities of hip	31	149	3.721	9.52e-09	2.65e-08	10.61 (14.05)
Q70	Syndactyly	6	21	5.549	0.00275	0.00766	1.95 (20.96)
Q72	Reduction defects of lower limb	5	16	6.156	0.00453	0.0126	13.25 (11.7)
Q74	Other congenital malformations of limb(s)	12	43	5.153	3e-05	8.34e-05	8.82 (4.79)
Q79	Congenital malformations of the musculoskeletal system, not elsewhere classified	7	25	5.366	0.00136	0.00379	6.72 (14.41)
Q87	Other specified congenital malformation syndromes affecting multiple systems	7	29	4.651	0.0028	0.00779	5.93 (7.38)
Q89	Other congenital malformations, not elsewhere classified	17	28	10.825	6.78e-11	1.88e-10	0 (1.73)
Q92	Other trisomies and partial trisomies of the autosomes, not elsewhere classified	7	6	19.933	1.72e-06	4.78e-06	3.69 (5.38)
Q96	Turner's syndrome	5	6	14.949	0.000162	0.00045	11.92 (4.74)
Q99	Other chromosome abnormalities, not elsewhere classified	14	22	11.375	2.11e-09	5.87e-09	19.57 (14.05)

## Sheet: Non-mosaic DS inverse comorbiti
Inverse comorbidity ICD10 code	ICD10 code description	No. of patients	No. of controls	Relative Risk	Fisher's uncorrected p-value	FDR	Median age at first diagnosis (SD)
E78	Disorders of lipoprotein metabolism and other lipidaemias	6	261	0.463	0.0196	0.05	42.42 (17.97)
F10	Mental and behavioural disorders due to use of alcohol	7	450	0.308	2.48e-05	6.33e-05	38.82 (9.16)
I10	Essential (primary) hypertension	5	644	0.161	1.58e-10	4.02e-10	45.65 (6.38)
I20	Angina pectoris	5	242	0.428	0.0152	0.0387	45.88 (12.79)
J30	Vasomotor and allergic rhinitis	5	252	0.411	0.00814	0.0207	9.6 (4.06)
K35	Acute appendicitis	13	514	0.472	0.00121	0.00309	13.63 (13.57)
M23	Internal derangement of knee	23	907	0.458	1.06e-05	2.69e-05	26.78 (16.68)
M25	Other joint disorders, not elsewhere classified	5	247	0.42	0.0111	0.0282	33.75 (16.23)
M54	Dorsalgia	12	689	0.327	6.38e-07	1.63e-06	37.35 (15.25)
M75	Shoulder lesions	6	437	0.277	1.65e-05	4.2e-05	42.26 (7.65)
