# Supplementary material for: Comorbidity landscape of the Danish patient population affected by chromosome abnormalities
Source: Genet Med. 2019 Apr 25;21(11):2485–95. doi: 10.1038/s41436-019-0519-9 (PMC6831512; doi:10.1038/s41436-019-0519-9)
Supplement: Supplementary file 11 — Table S7 [file 41436_2019_519_MOESM11_ESM.xlsx]

## Sheet: non-mosaic TS direct comorbidit
Comorbidity ICD10 code	ICD10 code description	No. of patients	No. of controls	Relative Risk	Fisher's uncorrected p-value	FDR	Median age at first diagnosis (SD)
A46	Erysipelas	6	22	5.136	0.00369054	0.026287	29.59 (24.66)
D22	Melanocytic naevi	11	45	4.403	0.000197703	0.0014082	18.14 (9.89)
E03	Other hypothyroidism	26	63	7.12	5.56727e-13	3.96546e-12	36.52 (13.79)
E06	Thyroiditis	10	25	7.14	1.23954e-05	8.829e-05	31.72 (9.09)
E10	Insulin-dependent diabetes mellitus	10	27	6.63	2.13078e-05	0.000151771	34.96 (15.25)
E11	Non-insulin-dependent diabetes mellitus	9	43	3.836	0.0019454	0.0138567	52.69 (5.45)
E16	Other disorders of pancreatic internal secretion	5	12	7.789	0.00180609	0.0128644	24.67 (18.39)
E23	Hypofunction and other disorders of pituitary gland	7	3	33.753	1.55509e-07	1.10766e-06	6.53 (9.98)
E28	Ovarian dysfunction	16	34	8.197	4.50723e-09	3.21041e-08	16.63 (4.39)
E34	Other endocrine disorders	21	17	20.627	2.27639e-17	1.62143e-16	8.59 (8.67)
F79	Unspecified mental retardation	5	7	12.657	0.000290802	0.00207133	4.39 (6.89)
H50	Other strabismus	18	55	5.726	4.73533e-08	3.37288e-07	6.56 (9.9)
H52	Disorders of refraction and accommodation	24	70	5.942	1.0869e-10	7.74178e-10	10.49 (15.17)
H53	Visual disturbances	8	33	4.467	0.00155492	0.0110754	14.4 (15.94)
H61	Other disorders of external ear	6	5	19.689	1.0067e-05	7.17053e-05	14.66 (12.75)
H65	Nonsuppurative otitis media	60	84	12.111	1.25501e-39	8.93919e-39	7.82 (8.64)
H66	Suppurative and unspecified otitis media	39	82	8.133	8.64858e-21	6.16022e-20	8.43 (13.71)
H68	Eustachian salpingitis and obstruction	7	9	13.501	1.10993e-05	7.90582e-05	10.41 (19.33)
H71	Cholesteatoma of middle ear	20	12	27.262	4.47532e-18	3.18768e-17	13.8 (11.36)
H72	Perforation of tympanic membrane	23	29	13.501	3.98462e-16	2.83817e-15	12.5 (9.69)
H74	Other disorders of middle ear and mastoid	5	4	20.252	5.31331e-05	0.000378457	14.46 (15.26)
H90	Conductive and sensorineural hearing loss	61	39	26.159	1.6652e-53	1.18609e-52	24.79 (14.24)
H91	Other hearing loss	61	50	20.517	1.31913e-49	9.39591e-49	35.53 (18.61)
H93	Other disorders of ear, not elsewhere classified	15	32	8.183	1.4562e-08	1.03722e-07	37.1 (14.69)
I10	Essential (primary) hypertension	27	126	3.721	4.59365e-08	3.27197e-07	38.31 (13.57)
I15	Secondary hypertension	5	6	14.466	0.000177635	0.00126526	25.53 (6.62)
I25	Chronic ischaemic heart disease	6	21	5.37	0.00303818	0.0216404	52.58 (9.31)
I35	Nonrheumatic aortic valve disorders	15	10	24.548	1.91218e-13	1.36201e-12	34.85 (18.78)
I50	Heart failure	5	9	10.126	0.000670476	0.00477567	44.94 (17.94)
I71	Aortic aneurysm and dissection	6	3	29.534	2.01258e-06	1.43352e-05	48.79 (12.7)
J00	Acute nasopharyngitis [common cold]	15	80	3.334	0.000192608	0.00137191	0.97 (4.02)
J18	Pneumonia, organism unspecified	23	169	2.383	0.000325125	0.0023158	5.28 (23.79)
J35	Chronic diseases of tonsils and adenoids	37	232	2.752	1.30411e-07	9.28892e-07	4.8 (4.82)
K01	Embedded and impacted teeth	7	29	4.5	0.00311343	0.0221764	15.79 (9.08)
K07	Dentofacial anomalies [including malocclusion]	13	74	3.15	0.000885902	0.00631011	17.94 (9.29)
K90	Intestinal malabsorption	9	18	8.882	8.40262e-06	5.98502e-05	16.65 (12.23)
L40	Psoriasis	8	23	6.329	0.000208084	0.00148214	27.19 (10.54)
M16	Coxarthrosis [arthrosis of hip]	8	30	4.9	0.000919628	0.00655033	53.36 (10.97)
M81	Osteoporosis without pathological fracture	11	36	5.473	3.61074e-05	0.000257186	34.7 (14.22)
N84	Polyp of female genital tract	11	53	3.75	0.000665094	0.00473734	36.67 (8.98)
N97	Female infertility	39	160	4.193	1.00492e-12	7.15785e-12	27.75 (4.64)
Q18	Other congenital malformations of face and neck	9	20	8.036	1.6276e-05	0.000115931	11.43 (8.31)
Q21	Congenital malformations of cardiac septa	11	23	8.438	1.13096e-06	8.05561e-06	2.38 (5.28)
Q23	Congenital malformations of aortic and mitral valves	34	3	147.67	1.37077e-40	9.76373e-40	14.83 (14.18)
Q24	Other congenital malformations of heart	24	9	42.191	5.95247e-24	4.23983e-23	17.14 (12.15)
Q25	Congenital malformations of great arteries	32	10	50.63	7.89592e-33	5.62411e-32	14.25 (15.57)
Q65	Congenital deformities of hip	7	31	4.219	0.00428139	0.0304955	0.24 (1.91)
Q82	Other congenital malformations of skin	6	16	6.949	0.000967695	0.0068927	15.56 (6.62)

## Sheet: mosaic TS direct comorbidities
Comorbidity ICD10 code	ICD10 code description	No. of patients	No. of controls	Relative Risk	Fisher's uncorrected p-value	FDR	Median age at first diagnosis (SD)
E34	Other endocrine disorders	11	8	23.333	1.728e-10	1.91808e-08	12.03 (3.95)

## Sheet: Common direct comorbidities
Comorbidity ICD10 code	ICD10 code description	non-mosaic RR	mosaic RR	non-mosaic median age at first diagnosis (SD)	mosaic median age at first diagnosis (SD)
E34	Other endocrine disorders	20.627	23.333	8.59 (8.67)	12.03 (3.95)

## Sheet: Non-mosaic TS-specific direct
Comorbidity ICD10 code	ICD10 code description	No. of patients	No. of controls	Relative Risk	Fisher's uncorrected p-value	FDR	Median age at first diagnosis (SD)
A46	Erysipelas	6	22	5.136	0.00369	0.0263	29.59 (24.66)
D22	Melanocytic naevi	11	45	4.403	0.000198	0.00141	18.14 (9.89)
E03	Other hypothyroidism	26	63	7.12	5.57e-13	3.97e-12	36.52 (13.79)
E06	Thyroiditis	10	25	7.14	1.24e-05	8.83e-05	31.72 (9.09)
E10	Insulin-dependent diabetes mellitus	10	27	6.63	2.13e-05	0.000152	34.96 (15.25)
E11	Non-insulin-dependent diabetes mellitus	9	43	3.836	0.00195	0.0139	52.69 (5.45)
E16	Other disorders of pancreatic internal secretion	5	12	7.789	0.00181	0.0129	24.67 (18.39)
E23	Hypofunction and other disorders of pituitary gland	7	3	33.753	1.56e-07	1.11e-06	6.53 (9.98)
E28	Ovarian dysfunction	16	34	8.197	4.51e-09	3.21e-08	16.63 (4.39)
F79	Unspecified mental retardation	5	7	12.657	0.000291	0.00207	4.39 (6.89)
H50	Other strabismus	18	55	5.726	4.74e-08	3.37e-07	6.56 (9.9)
H52	Disorders of refraction and accommodation	24	70	5.942	1.09e-10	7.74e-10	10.49 (15.17)
H53	Visual disturbances	8	33	4.467	0.00155	0.0111	14.4 (15.94)
H61	Other disorders of external ear	6	5	19.689	1.01e-05	7.17e-05	14.66 (12.75)
H65	Nonsuppurative otitis media	60	84	12.111	1.26e-39	8.94e-39	7.82 (8.64)
H66	Suppurative and unspecified otitis media	39	82	8.133	8.65e-21	6.16e-20	8.43 (13.71)
H68	Eustachian salpingitis and obstruction	7	9	13.501	1.11e-05	7.91e-05	10.41 (19.33)
H71	Cholesteatoma of middle ear	20	12	27.262	4.48e-18	3.19e-17	13.8 (11.36)
H72	Perforation of tympanic membrane	23	29	13.501	3.98e-16	2.84e-15	12.5 (9.69)
H74	Other disorders of middle ear and mastoid	5	4	20.252	5.31e-05	0.000378	14.46 (15.26)
H90	Conductive and sensorineural hearing loss	61	39	26.159	1.67e-53	1.19e-52	24.79 (14.24)
H91	Other hearing loss	61	50	20.517	1.32e-49	9.4e-49	35.53 (18.61)
H93	Other disorders of ear, not elsewhere classified	15	32	8.183	1.46e-08	1.04e-07	37.1 (14.69)
I10	Essential (primary) hypertension	27	126	3.721	4.59e-08	3.27e-07	38.31 (13.57)
I15	Secondary hypertension	5	6	14.466	0.000178	0.00127	25.53 (6.62)
I25	Chronic ischaemic heart disease	6	21	5.37	0.00304	0.0216	52.58 (9.31)
I35	Nonrheumatic aortic valve disorders	15	10	24.548	1.91e-13	1.36e-12	34.85 (18.78)
I50	Heart failure	5	9	10.126	0.00067	0.00478	44.94 (17.94)
I71	Aortic aneurysm and dissection	6	3	29.534	2.01e-06	1.43e-05	48.79 (12.7)
J00	Acute nasopharyngitis [common cold]	15	80	3.334	0.000193	0.00137	0.97 (4.02)
J18	Pneumonia, organism unspecified	23	169	2.383	0.000325	0.00232	5.28 (23.79)
J35	Chronic diseases of tonsils and adenoids	37	232	2.752	1.3e-07	9.29e-07	4.8 (4.82)
K01	Embedded and impacted teeth	7	29	4.5	0.00311	0.0222	15.79 (9.08)
K07	Dentofacial anomalies [including malocclusion]	13	74	3.15	0.000886	0.00631	17.94 (9.29)
K90	Intestinal malabsorption	9	18	8.882	8.4e-06	5.99e-05	16.65 (12.23)
L40	Psoriasis	8	23	6.329	0.000208	0.00148	27.19 (10.54)
M16	Coxarthrosis [arthrosis of hip]	8	30	4.9	0.00092	0.00655	53.36 (10.97)
M81	Osteoporosis without pathological fracture	11	36	5.473	3.61e-05	0.000257	34.7 (14.22)
N84	Polyp of female genital tract	11	53	3.75	0.000665	0.00474	36.67 (8.98)
N97	Female infertility	39	160	4.193	1e-12	7.16e-12	27.75 (4.64)
Q18	Other congenital malformations of face and neck	9	20	8.036	1.63e-05	0.000116	11.43 (8.31)
Q21	Congenital malformations of cardiac septa	11	23	8.438	1.13e-06	8.06e-06	2.38 (5.28)
Q23	Congenital malformations of aortic and mitral valves	34	3	147.67	1.37e-40	9.76e-40	14.83 (14.18)
Q24	Other congenital malformations of heart	24	9	42.191	5.95e-24	4.24e-23	17.14 (12.15)
Q25	Congenital malformations of great arteries	32	10	50.63	7.9e-33	5.62e-32	14.25 (15.57)
Q65	Congenital deformities of hip	7	31	4.219	0.00428	0.0305	0.24 (1.91)
Q82	Other congenital malformations of skin	6	16	6.949	0.000968	0.00689	15.56 (6.62)
